# Supplementary material for: Identification and analysis of mitochondria-related key genes of heart failure
Source: J Transl Med. 2022 Sep 7;20:410. doi: 10.1186/s12967-022-03605-2 (PMC9450345; doi:10.1186/s12967-022-03605-2)
Supplement: Supplementary file 1 — Additional file 1: Table S1. Volcano plot upregulated gene dataset. [file 12967_2022_3605_MOESM1_ESM.xls]

gene	logFC	AveExpr	t	P.Value	adj.P.Val	B
FREM1	1.0546406612662	5.60941501916933	22.7469770042215	1.91047898895589e-68	9.67371036057817e-65	145.083234466689
HMGN2	0.577624969549685	9.06298560063898	22.0716714276131	6.60247081420215e-66	2.67452887741701e-62	139.299132975391
MNS1	1.06153778514457	4.75264667731629	20.9225175128452	1.50563195762689e-61	4.35643852425359e-58	129.365463842942
SMOC2	1.18551728207046	7.05270270926518	20.4968851844646	6.34748854081009e-60	1.60702541131959e-56	125.660545387625
ZMAT1	0.733367040503495	6.75262720127796	19.6532239475005	1.09020034898392e-56	2.45343531870227e-53	118.282965032387
ECM2	1.0004348530658	6.19523665175719	18.8294831327361	1.62302474390158e-53	2.73939526358189e-50	111.045152363427
PDE5A	1.01900795870722	6.46441266134185	18.4262243879206	5.85010390424355e-52	7.4055002797843e-49	107.493149103026
LUM	1.23122720401296	9.67284803194888	18.2438750189306	2.96260622699271e-51	3.52968391303002e-48	105.885671084869
ASPN	1.82276363845962	7.56490256549521	17.8032786149626	1.49541670231698e-49	1.5941142046699e-46	101.999510310776
ITIH5	0.811202450315717	6.9571025686901	17.6892919049907	4.12545326009439e-49	4.17784651649759e-46	100.993837796444
FRZB	1.35683820284978	5.99723147923323	17.3009198599884	1.30916333294327e-47	1.15286061501882e-44	97.5673303713727
AP3M2	0.500148872258228	6.76551934185304	17.1719401105505	4.12619194307901e-47	3.48216215063009e-44	96.4295784883277
NRK	0.993418614822205	5.29414834824281	17.1425310672039	5.36060345034341e-47	4.34294649133022e-44	96.1701834913553
MATN2	0.883306743560992	5.89951017891374	17.1333421774202	5.81737555347306e-47	4.53173555615551e-44	96.0891375921892
ISLR	0.820468911058494	6.24951145047923	17.1228997181476	6.38387950126124e-47	4.78885538587205e-44	95.9970366467184
KCNN3	0.695453676470587	6.02779304472843	17.0482690371595	1.24020175010945e-46	8.37301541557227e-44	95.3388522506347
FNDC1	1.02653575897309	5.45071536102236	17.0153221639604	1.66265151240075e-46	1.02046496158075e-43	95.0483150581878
SDSL	0.721213689348617	6.4664418115016	17.0089800486165	1.75916507977515e-46	1.04794498605194e-43	94.9923901956465
SCN2B	0.884945301761377	6.06865126837061	16.9920930341361	2.04434833107929e-46	1.18303517421943e-43	94.8434837750081
PTN	0.998261670197738	5.74996456549521	16.7517825609658	1.73292481674034e-45	9.48612411844833e-43	92.7251134795988
SFRP4	1.77690412790795	4.97188107028754	16.6336774198084	4.95150847937393e-45	2.57148340362153e-42	91.6845259443556
HTRA1	0.55643858885843	7.62671471565495	16.591674879114	7.1919899600598e-45	3.55284304026954e-42	91.3145531513112
CCDC113	0.783971358757067	5.63183354632588	16.5312941740644	1.22984035860437e-44	5.93075871980308e-42	90.782797424063
SLC16A9	0.872542117813228	4.21035012140575	16.2494875555792	1.50149884394322e-43	6.75807946338353e-41	88.3027528576479
BTN3A1	0.6677341879362	6.38238515974441	16.1068467022119	5.32114786018795e-43	2.19948017878055e-40	87.048708652976
HLTF	0.542990336905948	7.5853732715655	15.9499535677765	2.13739492914364e-42	7.59487664822374e-40	85.6705141349982
APBB3	0.531941726237961	7.11861577635783	15.9200374629809	2.7859076545265e-42	9.56369044657283e-40	85.4078706284294
C1QTNF7	0.611667610834163	4.022236514377	15.8810920062753	3.93323862641099e-42	1.30596418261194e-39	85.0660303218186
OGN	1.32218560294118	7.68239901916933	15.8416351124874	5.57779124634263e-42	1.82213845005522e-39	84.7197894473102
SCUBE2	0.83173496801263	4.75479044728435	15.5609005349789	6.67848918283725e-41	2.04948666529069e-38	82.2590761558423
DZIP3	0.553121133848454	6.81496089456869	15.4136322970463	2.45109411895807e-40	7.09206575505383e-38	80.9703730958233
GLT8D2	0.79809440457794	7.39473200958466	15.4065508837156	2.60912747510959e-40	7.44299547617882e-38	80.9084459517107
IFI44L	1.12064207789133	7.17777729073482	15.4013596569572	2.7314077809568e-40	7.68360183270821e-38	80.8630509573955
TLL2	0.950853060692928	5.89162563578275	15.2658772552601	9.01971970421318e-40	2.34212054986069e-37	79.6790598712809
KAL1	0.729823744931872	6.22626056549521	15.0635777733357	5.35353244033819e-39	1.23216415962056e-36	77.9139753971914
LTBP4	0.559580210576605	8.15067906709265	14.9399045315153	1.58744976895175e-38	3.57246751337207e-36	76.8367117964725
PHLDA1	1.06624931742274	6.5910894600639	14.5914140679418	3.36796005939443e-37	6.68771206303673e-35	73.8093102766988
ARRDC3	0.714287408316718	8.56991224600639	14.4952902346393	7.80386106870841e-37	1.38648598320719e-34	72.9765617952618
GARNL3	0.626688627534066	7.60086504792332	14.4477610980798	1.18192218653158e-36	2.02869931915344e-34	72.5651957704871
COL14A1	1.24557766442339	6.56896118530351	14.4097463961201	1.64701360059775e-36	2.80324482911822e-34	72.2363690139523
CREB5	0.698280403290134	7.60285830990415	14.4014583085248	1.77054219303495e-36	2.98838013147749e-34	72.1647000349447
IFIT2	0.650925021601865	5.30029686261981	14.3700290126943	2.32905884783668e-36	3.86661950033477e-34	71.8929989743914
LPAR4	0.561859252118644	4.71116008945687	14.3447096089791	2.90448327145298e-36	4.78271578699258e-34	71.6742042266124
HIST1H2AK	0.518322662180131	5.80171595207668	14.211543400283	9.26453542034454e-36	1.44341461848968e-33	70.5247777254114
PLEKHH2	0.913347707917915	5.72721274440895	14.1932177932129	1.08660457700502e-35	1.68000680172974e-33	70.3667767026106
MME	1.01542363343304	6.43845061022364	14.0731376040087	3.08569838485724e-35	4.49623993430924e-33	69.3325554579862
OLFML1	0.883001863575934	5.82994705750799	13.9579002579089	8.38613900440582e-35	1.17953374580025e-32	68.3418866637567
FGF14	0.725350823072449	5.05380349520767	13.9366442173587	1.00824566715185e-34	1.39869916044477e-32	68.1593566335711
ZNF844	0.533459170405452	5.90985079552716	13.925418078567	1.11124178936201e-34	1.52074940552284e-32	68.0629814410823
GPRASP1	0.582649668079096	5.85888534504792	13.8848118651847	1.5795680333435e-34	2.13283806315595e-32	67.7145327716339
LAMA4	0.532188263833495	8.3702669201278	13.7810849372334	3.87444357472826e-34	4.90456126015913e-32	66.8255305479319
XAF1	0.54308131841974	7.89838258146965	13.7421791378787	5.42236230741909e-34	6.6560318893616e-32	66.492499190559
EXT1	0.506832221460622	7.51385969968051	13.6684340608635	1.02474423000144e-33	1.22089233143819e-31	65.8618819152968
C16orf89	0.689192653082416	5.65093566453674	13.6402659550452	1.30648736473609e-33	1.53571013357422e-31	65.6212309467765
ZNF483	0.562005648346626	5.37025421405751	13.599447908959	1.85726325148543e-33	2.16189712043597e-31	65.2727292151901
DDX60	0.516329111665012	5.66208681469649	13.5774158753801	2.24535236598573e-33	2.58394129662926e-31	65.0847317266532
ABCG2	0.717886113825195	5.06939142172524	13.5293467365947	3.39602350256787e-33	3.82188567957445e-31	64.6748340516732
MFAP4	0.881761532693588	8.01382598722045	13.5144976451924	3.8587357390437e-33	4.29422162959292e-31	64.5482882791546
C1QTNF2	0.540308777916255	5.7260925686901	13.5042253612283	4.21513901192499e-33	4.58996911545853e-31	64.4607678256442
CRISPLD1	0.889573707045535	4.17149293290735	13.4438735078466	7.08065828059762e-33	7.46935691745959e-31	63.9469200268126
KLHL13	0.667354241774681	5.75327465495208	13.4263691341264	8.22923156904243e-33	8.50381919384619e-31	63.7979983594043
MYH10	0.591832195496838	7.96492425559105	13.4218030829329	8.55826093433227e-33	8.7989348712673e-31	63.7591603519039
AMY2A	0.519638287263208	7.31914023322684	13.4016886021777	1.01711921946889e-32	1.0404410439961e-30	63.5881123159308
NAP1L3	0.98880926815387	5.61699008626198	13.3306652267489	1.87028336678458e-32	1.8398233670195e-30	62.9847035490635
MXRA5	1.22317145480226	7.41721809584665	13.3276643035642	1.91900665878133e-32	1.87765994526362e-30	62.9592271714712
FLJ34690	0.893065662637089	5.17276741853035	13.2599124811513	3.42815077713222e-32	3.27517763396397e-30	62.3844680286328
SLC6A1	0.707598056497176	5.59265330990415	13.212895058645	5.12533161927082e-32	4.78380030491757e-30	61.9860845720471
FZD7	0.596047620347292	6.69003356549521	13.0235493121182	2.57840597399932e-31	2.18506420909549e-29	60.38584005533
NT5E	0.701491155034899	4.87921068051118	13.0008589906486	3.12778800625535e-31	2.62863976260149e-29	60.1945265526146
CRYM	0.888397648388173	7.50916978913738	12.9046701552457	7.08552250972561e-31	5.71157425818782e-29	59.3846183258984
PLCE1	0.796414407901301	8.59661003833866	12.9041319271073	7.11798162576669e-31	5.71157425818782e-29	59.3800915588044
MMP16	0.575390251578592	4.4982122827476	12.9038584204888	7.13453286916914e-31	5.71157425818782e-29	59.3777912536963
EPHX2	0.727040967680294	5.94317078594249	12.8992108412154	7.42172132110359e-31	5.91809226919812e-29	59.3387054316392
CCRL1	0.672148041105848	4.81972386741214	12.8491800554951	1.13472039134863e-30	8.83947184860584e-29	58.9182222320179
FMO4	0.68392708520273	6.94417558466454	12.8246680403186	1.39684198325624e-30	1.06760896335366e-28	58.7123944974437
TMEM71	0.877366037097048	8.19684895846645	12.790295077662	1.86908006405916e-30	1.4020869487946e-28	58.4239693274543
IFIT3	0.552104317173478	5.78640414696486	12.7111774658541	3.65055116150617e-30	2.59432502544372e-28	57.7610113362391
ANKRD34C	0.542450353107347	4.57211457507987	12.7067612681275	3.789396697072e-30	2.68358184274463e-28	57.7240445413599
CSRNP3	0.516729648138914	5.79966453674121	12.7035747901234	3.8928384565198e-30	2.74723171074397e-28	57.697373931679
HERC6	0.638143861831177	6.86220557507987	12.6966024808803	4.12910391382603e-30	2.90384967606362e-28	57.6390235857882
ANKRD29	0.586256229561318	5.90465592651757	12.5415134324011	1.52725239156725e-29	1.00106698831078e-27	56.3437771394805
FGF1	0.642277198695582	7.93609633226837	12.4951565895647	2.25564880999136e-29	1.45034638087508e-27	55.9576343366894
LIPH	0.641836615112992	3.97906665495208	12.4912080167449	2.33178151199746e-29	1.48983920328065e-27	55.924765488513
C20orf200	0.580578801802929	6.82447643450479	12.4262962549601	4.02225206233971e-29	2.49897832118492e-27	55.3849234972721
ANTXR1	0.571601559072786	8.3238831629393	12.333429275643	8.76019944015255e-29	5.2338961492876e-27	54.6142491864466
CPE	0.53582621788801	7.75807582747604	12.3171801729414	1.00363323747833e-28	5.89205437445972e-27	54.4796067227763
SNCA	0.693690171734796	7.25228048242812	12.1646833123486	3.58561885520401e-28	2.03426118468633e-26	53.2190214383894
ZCCHC5	0.536699379694253	3.56620889776358	12.1279149408171	4.87010488967798e-28	2.72483713910325e-26	52.9159159090707
PLXDC1	0.551326050058159	7.93581543769968	12.1023592261172	6.0239094264102e-28	3.33355905799214e-26	52.7054377446667
TRIL	0.540146713235292	4.57152866453674	12.0917008059884	6.58218525531511e-28	3.61668071740162e-26	52.6177018001137
DPT	0.791561088775342	8.38076393610224	12.0644658784813	8.25413339777014e-28	4.49406499565689e-26	52.3936417988473
LRRC17	0.860773895854104	5.04083118210863	12.0625336407409	8.38769621755034e-28	4.55454153325106e-26	52.3777523761579
SAMD9L	0.584992954345299	7.12777161661342	12.0344766668607	1.05882231170399e-27	5.68843159184417e-26	52.147135315686
SFRP1	1.0345289569209	6.99462379233227	12.0291772397383	1.10643192944027e-27	5.88180375298772e-26	52.1035981945898
NTM	0.598989500290794	5.03582443450479	12.0177915404184	1.21605696148436e-27	6.41831751219638e-26	52.0100834515637
PI16	1.02227857033068	6.96441538977636	11.9694437443194	1.81561327362115e-27	9.42908493433915e-26	51.6133494656899
CTSK	0.780480458042547	6.89979959105431	11.894692022624	3.37019892564465e-27	1.69801017512455e-25	51.0011202100058
OGDHL	0.611488091600203	5.44039901916933	11.761139375741	1.01403273040081e-26	4.84391955696651e-25	49.9109169564265
BOC	0.514585535310736	5.47160290415335	11.7591114408998	1.03109969439489e-26	4.91385722594687e-25	49.8943990753078
SLC40A1	0.551325692547355	8.09040963258786	11.5376969472078	6.336526534579e-26	2.77792226041911e-24	48.0976699001373
SULF1	0.823331185443669	7.05511772204473	11.4446392093803	1.35370694373791e-25	5.78438405874845e-24	47.346608867482
PIK3IP1	0.607979117314724	6.02238645367412	11.4348773532649	1.46570443729101e-25	6.22355926056438e-24	47.2679653253557
EPHA3	0.541758544325359	6.49303163258786	11.3597312548649	2.70020753152604e-25	1.10484855239451e-23	46.6634979123434
TSPAN9	0.512419169699235	7.87389190095847	11.3313261201505	3.40028726419635e-25	1.37502995047581e-23	46.4354401660288
SNAP47	0.572116809571284	6.37808384345048	11.2076784327158	9.24989373279797e-25	3.58902964873736e-23	45.4455012874018
GNA14	0.575494026296108	4.86581434185304	11.1549816646809	1.41503098329406e-24	5.36451450422538e-23	45.0250085302433
RSAD2	0.625336447283152	5.16737341853035	11.1456742792417	1.52523826102791e-24	5.74204010015971e-23	44.9508288554781
C6orf186	0.573541145771023	5.30855426198083	11.1100398549455	2.03206185228627e-24	7.5936126856469e-23	44.6670703367186
DIO2	0.667242094134262	4.47935089776358	11.0704210310186	2.79428254992943e-24	1.02713972352579e-22	44.3520468098596
SVEP1	0.717942599036222	6.74427395207668	11.0438691297186	3.45829303231071e-24	1.24856091045314e-22	44.141197943157
SESN3	0.598100512130272	5.91280673801917	11.0419251775353	3.51266713981362e-24	1.26368668294467e-22	44.1257697119246
OMD	0.88338426782154	6.68068404792332	10.9558154993952	7.00228436810144e-24	2.42849773273162e-22	43.4435598847222
CXCL12	0.502637863368234	8.87958972204473	10.8883950575374	1.19979848416972e-23	4.00341326167602e-22	42.9110763883099
C5orf23	0.909258314847118	7.7173380798722	10.88467989723	1.23588253702278e-23	4.11703370145713e-22	42.8817770787683
F3	0.544257846045193	6.96723145367412	10.8730556168768	1.35590714355051e-23	4.47272691945799e-22	42.790132221629
TPCN1	0.524989412180135	9.2549842172524	10.8334475854173	1.85884633338889e-23	6.03350539045811e-22	42.4781980885532
RASL11B	0.794657484587902	5.99419463897764	10.6701759407243	6.78716751584491e-23	2.06407343642527e-21	41.1978550974721
NPR3	0.834218370970424	7.84445318210863	10.514106991223	2.32111343155465e-22	6.62138471024055e-21	39.9824914256096
MAPK10	0.643785144857098	6.10866671565495	10.4605399810801	3.53300453564743e-22	9.80239368013741e-21	39.5673106860336
IGSF10	0.823167786972417	5.19750096805112	10.3522844305661	8.2323629432164e-22	2.18243820748567e-20	38.7313878587167
CCL5	0.674592730475242	5.514876485623	10.3402242718122	9.04358147686532e-22	2.38190766232029e-20	38.6385246796396
CGNL1	0.619244999002991	6.37378096166134	10.330601673861	9.7474403606534e-22	2.55070616362628e-20	38.5644687709826
KCNMB2	0.554962792996013	4.92751449840256	10.2979343781489	1.25685632890738e-21	3.25529003653326e-20	38.313312849026
RGS4	0.869709819125957	4.90024980830671	10.2841632588179	1.39885699042428e-21	3.60891500968884e-20	38.2075538910797
GSTM5	0.749608031156536	5.78038317571885	10.2807679998458	1.43625065228898e-21	3.69629233944866e-20	38.1814898465897
MX1	0.511301229644402	5.81281115974441	10.2796653292575	1.44860735920823e-21	3.72336211337608e-20	38.1730260012647
JAK2	0.544194853481216	8.13306375079872	10.2255387670673	2.20464883644613e-21	5.54695124638261e-20	37.758116945238
GATM	0.74161646763875	8.01058519808307	10.193659627172	2.82191445703889e-21	7.00429600647864e-20	37.514257288572
GNB3	0.50540195584081	6.19361996485623	10.179424987218	3.15035984715677e-21	7.75998822238846e-20	37.405492478526
MOXD1	0.693151641409111	6.00501528434505	10.1535493014373	3.8476640868755e-21	9.33763343052066e-20	37.2079757641943
ZMYND17	0.699119268527756	6.15979694888179	10.1534850942048	3.84957238791584e-21	9.33763343052066e-20	37.2074859662786
TTLL7	0.519057329594548	6.36590774121406	10.1117864226175	5.31033991153628e-21	1.2728476280267e-19	36.8897227284614
AGPAT9	0.500275213443006	7.36198133865815	10.0945609775945	6.06391507632216e-21	1.44153211215762e-19	36.7586502431668
DPYSL3	0.538243132269861	6.91881885303514	10.0736974187759	7.12018045199699e-21	1.67493768727929e-19	36.6000466950073
PRDM1	0.531410713775344	5.29236552076677	10.0610448922762	7.84780538540431e-21	1.83756589914426e-19	36.5039444202504
ITGBL1	0.664250863202065	5.68274124600639	10.05415778369	8.2744457904805e-21	1.93299452180383e-19	36.4516593084128
CRHBP	0.58470329353606	5.03020513099042	9.98167526532636	1.44286784976903e-20	3.26158989165424e-19	35.9025060825348
HAPLN1	1.01713839809737	4.22990307348243	9.94837461418041	1.86157398506711e-20	4.15703632784446e-19	35.6508961981876
HLA-DPB1	0.539616908344412	9.18715072417465	9.92798264361901	2.17544644229844e-20	4.81020657667168e-19	35.4970359447668
C5orf13	0.636176182078763	8.20028794249201	9.85804846785145	3.70750902010395e-20	7.94623150192439e-19	34.970625666266
PODN	0.663719559612832	8.05352347284345	9.85049721331994	3.9267451977326e-20	8.36301758516048e-19	34.9139024351729
ENAM	0.733353028913261	6.43093503514377	9.84663346589469	4.04385308235414e-20	8.57635605549746e-19	34.8848877282095
BEX1	0.768994566425725	5.28469595527157	9.82389433290078	4.80678836460961e-20	1.01413220350837e-18	34.7142504160632
KIAA1107	0.520084164132604	6.84067334504792	9.80725804967864	5.45397953733848e-20	1.14234644828597e-18	34.5895416826363
CX3CR1	0.53777262375374	4.33042431948882	9.80249527146393	5.65470686478424e-20	1.17708564069209e-18	34.5538595924524
MIR99A	0.568965823280157	5.46092284345048	9.69920274104863	1.23555250152595e-19	2.47281426540579e-18	33.7822792659567
LTBP2	0.838133989199068	8.11853831309904	9.68296442575498	1.39654744007142e-19	2.77556725832385e-18	33.661379783137
HMCN1	0.540864231804585	6.07705898402556	9.64097159181331	1.91603148732584e-19	3.74226632056871e-18	33.3492365403195
SAMD12	0.589866991193089	6.30062875079872	9.62329853490739	2.18833010903778e-19	4.24138162951686e-18	33.2180879024913
DSC1	0.993351137213357	6.59861337380192	9.6041302306898	2.52721827208095e-19	4.86561586337714e-18	33.0759910853869
PROM1	0.789807061066801	6.18686206389776	9.56789266741194	3.31646594165187e-19	6.28360160731684e-18	32.8077799620148
NAP1L2	0.521049066633431	5.02659677955272	9.53995312104672	4.0880748690771e-19	7.70948495328562e-18	32.6013651668893
FMOD	0.89495767115321	6.87306830351438	9.51750077947675	4.83524681886135e-19	9.01777984062779e-18	32.4357296295393
PPP1R3C	0.524328789298769	9.61834388817891	9.24478681854253	3.65147826053106e-18	6.08199347769704e-17	30.441293564155
INMT	0.518216396186449	7.97150176357827	9.20858295352014	4.7641214168286e-18	7.87051510411472e-17	30.1789940051377
THBS4	0.824252060485214	8.09726006070288	9.19520748020308	5.25528057487397e-18	8.63964713989427e-17	30.0822369778981
HBB	1.55513004503157	7.68302973482428	9.15370913484501	7.12175393149326e-18	1.14752588805461e-16	29.7825566244571
GBP4	0.51091593664839	6.1274700798722	9.15177739155977	7.22309017705734e-18	1.16108308290571e-16	29.7686255782588
TNNT1	0.58443866068462	7.27817355591054	9.07641913799495	1.25178112931471e-17	1.95629436675465e-16	29.2264995639103
CPXM2	0.602310765702897	5.30738820447284	9.07355144808171	1.27818591947945e-17	1.99448209654366e-16	29.2059209473891
ZNF676	0.59469691641742	6.22628522683706	9.06472466968697	1.36297535285437e-17	2.11862646175843e-16	29.1426035729895
KIT	0.506008741691594	5.19700212140575	9.06039899179016	1.40654044042975e-17	2.18132236450721e-16	29.1115872051442
RXRG	0.596734259845463	5.18529790095847	9.03200138425055	1.72888031202097e-17	2.63878988995273e-16	28.9081831924318
PCDHB5	0.534170729976742	6.79546995846645	8.90260664243034	4.40617190917346e-17	6.43886045082245e-16	27.986134803652
EDA2R	0.599598282402794	5.51776602875399	8.87702217172604	5.29661507851016e-17	7.64085767807299e-16	27.8047593611441
HTR4	0.54068630313227	4.69524874121406	8.86433649297643	5.80209491945708e-17	8.29326961882031e-16	27.7149427099478
CYP2J2	0.521278074775671	9.00822207667732	8.86185847012123	5.9062773292012e-17	8.43622997359951e-16	27.6974068808834
C6	1.0054578486208	8.52395156549521	8.82375622986213	7.76243930867755e-17	1.09256737844305e-15	27.4281451275081
C10orf71	0.684335391118314	8.98955874440895	8.73092344541875	1.50631795464193e-16	2.03936924153193e-15	26.7750448751322
NUDT7	0.645057408150553	8.64052415974441	8.72731682166883	1.54549140719733e-16	2.09100754585002e-15	26.7497559751944
C5orf4	0.550415483341636	8.32729006070288	8.64058762799851	2.86005679467849e-16	3.75178693778615e-15	26.1435521870732
UCHL1	0.709855607386176	6.06368590734824	8.61885864688228	3.33501958963894e-16	4.34948401600432e-15	25.9922570282176
SCN7A	0.530960273055832	8.54030533546326	8.6009846137573	3.78364076619245e-16	4.89048245554958e-15	25.867979243303
CCDC3	0.610688369391831	6.51801443450479	8.46710854151992	9.68906868255168e-16	1.21062552187786e-14	24.9422411151843
C10orf110	0.55469709799768	5.52996232268371	8.46304230611399	9.96839684069045e-16	1.24399204936133e-14	24.9142655177384
NRG1	0.516775936212198	3.87678451757189	8.43752395967907	1.19125816409219e-15	1.47480090803932e-14	24.7388926767507
STAT4	0.887123467721829	5.72153163578275	8.33205939164051	2.47915860614531e-15	2.96941918443921e-14	24.0176476187903
APLNR	0.586866965104688	5.99603933865815	8.32710330055113	2.56567693568883e-15	3.06941645927003e-14	23.9838959038314
LRRC10	0.762286362620471	7.0589928658147	8.30407611747427	3.00849137876298e-15	3.57174586081274e-14	23.8272454041394
C13orf30	0.523531417788301	3.41291826517572	8.23039862281805	4.99801827295506e-15	5.77466412438287e-14	23.3278961145134
PDE1A	0.681951290129607	7.44617242172524	8.18675449062075	6.7423497557963e-15	7.69349588472666e-14	23.0334499720171
CCDC80	0.634364816758056	8.90606193290735	8.16404197903543	7.87590797643081e-15	8.94664274563262e-14	22.8806202986916
PER3	0.534334728398141	7.17361809584665	8.02611107078844	2.0120227917793e-14	2.16878710083544e-13	21.9584545133465
C4orf29	0.527674375041549	8.04824241853035	8.02055341980303	2.08907458626835e-14	2.24348444699253e-13	21.9215137770405
HSPA2	0.639650463567634	7.424117514377	8.00717260742974	2.28675584537496e-14	2.44669587386289e-13	21.8326430631863
C20orf26	0.550302589772353	7.91025202875399	7.95917065056581	3.16037699317637e-14	3.32866747892846e-13	21.5146381440273
KLRK1	0.599531064223997	4.02364110543131	7.94555547302239	3.46336028308528e-14	3.62891356304239e-13	21.424670623967
CADPS	0.526172948778663	6.88125311182109	7.89337893750943	4.9142848417782e-14	5.06276323425105e-13	21.080843632949
SNORD115-11	0.648492334212643	4.49487027902023	7.87037159030225	5.73145635970648e-14	5.86880268500986e-13	20.9297130016601
PPM1K	0.565322000913936	9.21137907348243	7.81538211542196	8.2684821266219e-14	8.28238560794263e-13	20.569697406092
SLC27A6	0.72765148213693	8.22257573482428	7.81334751344622	8.38109811760107e-14	8.37448254927933e-13	20.5564094514852
SNORD115-12	0.598668392198405	4.45113751118211	7.78404043602646	1.0181661180807e-13	1.00939483874726e-12	20.3652642826564
SNORD115-26	0.617113174891991	4.44747376357827	7.78261547678078	1.02783357150999e-13	1.01848048715084e-12	20.3559828473828
NPPA	1.73270928057495	7.495934485623	7.76270395945273	1.1727917600365e-13	1.15197499067795e-12	20.2264099289614
IFIT1	0.511138008931549	6.68838569009585	7.7313242816079	1.44320113250213e-13	1.40396713437551e-12	20.0226653652463
CCDC141	0.536491642239953	8.39337607028754	7.66771810953721	2.194020479859e-13	2.09908789792462e-12	19.6114017012348
LOC121952	0.691292840769357	7.07801620766773	7.59387605027591	3.55789923225312e-13	3.33156223070064e-12	19.1368742185159
HFE2	0.535729957045536	7.02193473801917	7.58358895055217	3.80484158199721e-13	3.55621880026634e-12	19.0710174237474
WNT9A	0.589153379029582	5.82989197124601	7.56205088012454	4.37792820953445e-13	4.069323449101e-12	18.9333327781152
LPHN3	0.564754947823199	6.92013739297125	7.43817458011316	9.7607954904203e-13	8.75144541226085e-12	18.1467210561181
GUCA1C	0.950064554253906	5.59156243769968	7.384975138928	1.37356722609751e-12	1.20852435262289e-11	17.8116938007084
SNORD115-1	0.529637209205717	4.63067315654952	7.34611223979178	1.76108435720398e-12	1.52692647991479e-11	17.5680214118111
ATP1B4	0.513986887836493	3.73311438658147	7.26813127533952	2.89193868144224e-12	2.44029995776703e-11	17.081821624743
MYOC	0.632209116068465	4.95351550479233	7.26406838390553	2.96735457218756e-12	2.50107363733195e-11	17.0565910685737
HPGDS	0.50262281385012	4.09728103514377	7.2557732660405	3.12739671771321e-12	2.62613155557892e-11	17.0051095648795
GPC6	0.564334204926889	5.42273242811502	7.22437926674536	3.8138485521651e-12	3.17491527232026e-11	16.8106505493662
ATRNL1	0.797785022931206	5.14600631309904	7.20765941098061	4.23796830407462e-12	3.51497993573822e-11	16.7073311044567
ASB14	0.903775615154548	7.67093936741214	7.20294488090531	4.36573455843585e-12	3.61502811719377e-11	16.6782288683549
FBXO32	0.505469443087403	9.62543041533546	7.19027477399405	4.72820169876669e-12	3.89446918287192e-11	16.6000853577661
HBA2	0.998643663758723	8.51404477955272	7.17606929038084	5.16990636927761e-12	4.23418049346336e-11	16.5125896005424
HBA1	0.998643663758723	8.51404477955272	7.17606929038084	5.16990636927761e-12	4.23418049346336e-11	16.5125896005424
FAP	0.595303166874374	4.30047390415336	7.03784605863446	1.224995685171e-11	9.58326095305271e-11	15.6677511810497
SPHKAP	0.515786343801931	9.62144844089457	7.00180721406857	1.53105228116799e-11	1.18403714787233e-10	15.4494364949964
HLA-DQA1	0.604587856970754	7.96357928328008	6.97674056174105	1.78712085957999e-11	1.37055455849803e-10	15.2980708004085
TMEM182	0.507295454469922	10.105695942492	6.90719378940129	2.73917361751244e-11	2.05707165180189e-10	14.880193366599
EDIL3	0.687180112620474	8.0288728913738	6.81375030018822	4.83907367409926e-11	3.50538620154530e-10	14.3235905082728
CHRDL1	0.867447669657698	6.08429785303514	6.80486702032589	5.10662332289484e-11	3.68076686056627e-10	14.2709688062406
FBXO40	0.61162016753905	9.40344150159744	6.71586900055384	8.73160921001785e-11	6.1172609110931e-10	13.7465960177037
DOK5	0.594435344258883	7.07902916932907	6.68947981318807	1.02270955668185e-10	7.10111736751259e-10	13.5921038878243
FLJ34503	0.711241452185107	5.64413194888179	6.64243962346701	1.35413415230021e-10	9.22213622080987e-10	13.317845942753
COLQ	0.575654659064476	6.33070817891374	6.57799130072375	1.98466661461076e-10	1.32533589226265e-09	12.9444635475751
F2RL2	0.525753088899972	4.97522117571885	6.55100379131407	2.32737066357059e-10	1.54755631713587e-09	12.7889295561106
ENPP2	0.524663177384517	6.38324252715655	6.50794011001234	2.99797809396482e-10	1.9708227301254e-09	12.5417518424526
POSTN	0.820951181704887	8.16895415015974	6.14325146483961	2.4368222041324e-09	1.42563249342859e-08	10.498980223104
NEB	0.877613433200401	5.96418880830671	6.10363916868021	3.04327741169183e-09	1.7616044783197e-08	10.2826280966956
LEPREL1	0.572664455508475	6.02731938019169	6.05124420736337	4.07655437724825e-09	2.32124071849272e-08	9.99815525312183
TTTY10	0.891581375872384	5.33596434824281	6.04590233267312	4.19943416369584e-09	2.38584402668992e-08	9.96926095305909
CXCL14	0.626513237080421	5.47280791693291	6.01192380662358	5.07026526153245e-09	2.85021239542266e-08	9.78594357379256
USP9Y	1.08867419803091	6.54328428434505	5.42110383369992	1.18031506599429e-07	5.53125898811852e-07	6.73219921450695
CYorf15B	0.565880065636424	5.12757937699681	5.33038331949346	1.87189308683993e-07	8.53135071576419e-07	6.28628204284271
EGR1	0.598530531405784	8.60916685303514	5.27020097871703	2.53337624520087e-07	1.13670807422017e-06	5.9939316575506
CXCL10	0.737809836033566	3.94903553674121	5.18425176207751	3.88482495735385e-07	1.69722270677836e-06	5.581239347412
SLN	0.600859032859754	5.82693732268371	4.93407089787936	1.30673650458697e-06	5.31672180873937e-06	4.4127113291015
TGFB2	0.53979524908608	7.42533618530351	4.73399575939759	3.33170372615744e-06	1.28265210548551e-05	3.51387957157417
CYorf15A	0.685471669865407	5.40127461341853	4.56267279114103	7.24575308599896e-06	2.63413210337842e-05	2.76988757904514
RNU4-2	0.703156782942842	6.92702838658147	4.5316743714718	8.31905788652573e-06	3.00399711951671e-05	2.6378333511917
CD24	0.609678462487543	4.67297044728434	4.49830314191304	9.64476432087611e-06	3.44341717882998e-05	2.49655378777393
EIF1AY	1.35080088571785	8.25766206709265	4.45045984570488	1.19040812366115e-05	4.18268598676295e-05	2.29560778487319
UTY	0.905869289464938	6.28571056549521	4.43450988493758	1.27642212953798e-05	4.4650524717897e-05	2.22903725184674
KDM5D	0.777733276129949	6.21577956549521	4.43015799269198	1.30090634820877e-05	4.54677431865754e-05	2.21091030838619
DDX3Y	0.925060816259561	6.3364145686901	4.42825124227288	1.31177520177934e-05	4.58208465854159e-05	2.20297306440538
CPNE5	0.510761714564639	7.10642241214058	4.33791800445239	1.93916848036078e-05	6.5965600270788e-05	1.83040520615649
RPS4Y1	0.795520520771024	6.22404015974441	4.05244115448998	6.39039435821811e-05	0.000201543206682263	0.698040129206814
IGJ	0.514909165378866	5.16298080511182	3.86676916014544	0.000133986663927264	0.000400614982459817	-0.00116538965596824
