# Supplementary material for: Identification and analysis of mitochondria-related key genes of heart failure
Source: J Transl Med. 2022 Sep 7;20:410. doi: 10.1186/s12967-022-03605-2 (PMC9450345; doi:10.1186/s12967-022-03605-2)
Supplement: Supplementary file 3 — Additional file 3: Table S3. Module data set. [file 12967_2022_3605_MOESM3_ESM.csv]

gene	module
OR4F17	brown
SEPT14	turquoise
OR4F16	turquoise
GPAM	turquoise
LOC100287934	yellow
FAM87A	brown
LOC643837	green
SAMD11	blue
KLHL17	turquoise
PLEKHN1	turquoise
ISG15	blue
AGRN	green
MIR200B	brown
MIR200A	yellow
MIR429	turquoise
TTLL10	turquoise
B3GALT6	turquoise
SCNN1D	blue
PUSL1	yellow
GLTPD1	green
TAS1R3	blue
VWA1	turquoise
ATAD3C	turquoise
ATAD3A	turquoise
ATAD3B	turquoise
LOC100288313	turquoise
MIB2	red
MMP23B	blue
CALML6	turquoise
GABRD	blue
PRKCZ	green
LOC100128003	yellow
SKI	turquoise
RER1	yellow
PLCH2	blue
C1orf93	turquoise
ACTRT2	turquoise
PRDM16	turquoise
ARHGEF16	turquoise
TPRG1L	turquoise
TP73	turquoise
CCDC27	turquoise
DFFB	turquoise
AJAP1	brown
KCNAB2	red
RNF207	turquoise
C1orf211	turquoise
HES3	blue
LOC100130071	blue
ESPN	blue
TAS1R1	blue
ZBTB48	turquoise
PHF13	turquoise
THAP3	turquoise
CAMTA1	yellow
VAMP3	turquoise
PER3	turquoise
PARK7	red
SLC45A1	turquoise
CA6	blue
H6PD	turquoise
SPSB1	turquoise
SLC25A33	blue
TMEM201	green
PIK3CD	brown
NMNAT1	turquoise
RBP7	turquoise
UBE4B	turquoise
KIF1B	blue
PGD	brown
APITD1-CORT	turquoise
PEX14	yellow
TARDBP	blue
ANGPTL7	green
UBIAD1	turquoise
PTCHD2	blue
FBXO44	blue
FBXO6	red
C1orf187	blue
AGTRAP	turquoise
C1orf167	turquoise
CLCN6	brown
RNU5E	turquoise
PLOD1	turquoise
MFN2	brown
MIIP	turquoise
TNFRSF8	turquoise
TNFRSF1B	brown
VPS13D	green
SNORA59A	yellow
AADACL4	turquoise
AADACL3	turquoise
C1orf158	turquoise
PRAMEF12	brown
PRAMEF1	turquoise
PRAMEF2	brown
PRAMEF7	turquoise
PRAMEF3	red
PRAMEF22	red
PRAMEF5	turquoise
PRAMEF15	turquoise
PRAMEF10	turquoise
PRAMEF16	turquoise
PRAMEF20	blue
PRAMEF17	turquoise
PDPN	blue
PRDM2	yellow
KAZ	turquoise
TMEM51	turquoise
FHAD1	turquoise
EFHD2	turquoise
CTRC	turquoise
CELA2A	blue
CELA2B	brown
DNAJC16	green
DDI2	turquoise
PLEKHM2	green
SLC25A34	turquoise
TMEM82	turquoise
FBLIM1	green
SPEN	turquoise
C1orf64	yellow
CLCNKA	turquoise
CLCNKB	turquoise
C1orf144	turquoise
NECAP2	brown
LOC100132147	turquoise
LOC388692	yellow
MST1P2	blue
LOC644634	blue
RNU1-1	turquoise
CROCC	blue
PADI1	turquoise
PADI3	turquoise
PADI4	turquoise
PADI6	brown
ARHGEF10L	green
ACTL8	brown
IGSF21	brown
KLHDC7A	turquoise
PAX7	turquoise
MRTO4	turquoise
PQLC2	turquoise
LOC100130193	turquoise
C1orf151	red
RPS14P3	turquoise
NBL1	red
HTR6	turquoise
OTUD3	blue
PLA2G5	turquoise
PLA2G2F	turquoise
UBXN10	turquoise
VWA5B1	turquoise
FAM43B	turquoise
CDA	turquoise
PINK1	turquoise
HS6ST1	yellow
NBPF3	yellow
ALPL	yellow
LDLRAD2	turquoise
CELA3B	turquoise
CELA3A	turquoise
HSPC157	turquoise
CDC42	blue
ZBTB40	turquoise
EPHA8	turquoise
C1QA	brown
C1QC	brown
C1QB	brown
EPHB2	turquoise
KDM1A	blue
C1orf213	turquoise
MDS2	yellow
RPL11	turquoise
TCEB3	yellow
C1orf128	blue
LYPLA2	yellow
PNRC2	turquoise
GRHL3	turquoise
NIPAL3	turquoise
RCAN3	turquoise
C1orf130	blue
SRRM1	red
CLIC4	blue
RHD	turquoise
TMEM50A	turquoise
SDHD	turquoise
TMEM57	blue
LDLRAP1	turquoise
MAN1C1	turquoise
SEPN1	yellow
FAM54B	turquoise
EXTL1	turquoise
PDIK1L	turquoise
GRRP1	turquoise
ZNF593	turquoise
CNKSR1	turquoise
CATSPER4	turquoise
CCDC21	turquoise
SH3BGRL3	turquoise
CD52	brown
LIN28A	brown
DHDDS	turquoise
HMGN2	yellow
RPS6KA1	brown
ARID1A	turquoise
PIGV	turquoise
ZDHHC18	turquoise
SFN	turquoise
NUDC	blue
TRNP1	turquoise
WDTC1	red
TMEM222	blue
SYTL1	turquoise
GPR3	turquoise
CCDC72	turquoise
FAM76A	turquoise
STX12	turquoise
PPP1R8	turquoise
SCARNA1	turquoise
C1orf38	brown
SMPDL3B	turquoise
XKR8	turquoise
ATPIF1	turquoise
SESN2	turquoise
MED18	turquoise
PHACTR4	turquoise
RCC1	turquoise
SNORA73A	turquoise
TRNAU1AP	turquoise
RAB42	yellow
RNU11	turquoise
GMEB1	turquoise
YTHDF2	blue
OPRD1	blue
EPB41	turquoise
PTPRU	yellow
MATN1	brown
PRO0611	turquoise
ZCCHC17	turquoise
SERINC2	turquoise
TINAGL1	green
HCRTR1	blue
KHDRBS1	yellow
TMEM39B	turquoise
KPNA6	red
TXLNA	turquoise
CCDC28B	turquoise
IQCC	blue
EIF3I	turquoise
FAM167B	turquoise
LCK	turquoise
HDAC1	turquoise
TSSK3	blue
ZBTB8B	green
RBBP4	turquoise
KIAA1522	turquoise
S100PBP	turquoise
HPCA	brown
ADC	green
ZNF362	turquoise
ZSCAN20	brown
HMGB4	turquoise
C1orf94	turquoise
GJB5	turquoise
GJB4	turquoise
GJB3	turquoise
GJA4	green
ZMYM1	turquoise
ZMYM4	turquoise
NCDN	turquoise
TFAP2E	turquoise
EIF2C4	turquoise
EIF2C1	turquoise
EIF2C3	turquoise
TEKT2	turquoise
ADPRHL2	turquoise
MAP7D1	green
THRAP3	turquoise
C1orf113	blue
ZC3H12A	turquoise
RPS27	brown
DNALI1	turquoise
CDCA8	turquoise
MANEAL	turquoise
C1orf122	red
UTP11L	blue
AKIRIN1	blue
NDUFS5	red
MACF1	brown
BMP8A	turquoise
OXCT2	turquoise
PPIE	turquoise
MFSD2A	turquoise
CAP1	brown
RLF	turquoise
TMCO2	turquoise
ZMPSTE24	blue
SMAP2	brown
ZNF643	turquoise
ZNF642	blue
DEM1	blue
ZNF684	turquoise
NFYC	turquoise
MIR30E	turquoise
MIR30C1	turquoise
KCNQ4	turquoise
CTPS	turquoise
GUCA2B	turquoise
RIMKLA	red
PPCS	turquoise
CCDC30	yellow
PPIH	turquoise
YBX1	green
C1orf50	turquoise
ERMAP	turquoise
ZNF691	turquoise
FAM183A	yellow
WDR65	blue
TMEM125	brown
TIE1	turquoise
MPL	turquoise
CDC20	blue
KIAA0467	turquoise
PTPRF	black
KDM4A	turquoise
ST3GAL3	turquoise
ARTN	turquoise
IPO13	red
DPH2	turquoise
ATP6V0B	yellow
B4GALT2	turquoise
CCDC24	blue
KLF17	turquoise
DMAP1	turquoise
RNF220	yellow
C1orf228	turquoise
KIF2C	turquoise
RPS8	turquoise
SNORD55	turquoise
SNORD46	turquoise
SNORD38A	turquoise
SNORD38B	turquoise
PLK3	turquoise
UROD	turquoise
HPDL	turquoise
TOE1	turquoise
MMACHC	turquoise
AKR1A1	brown
NASP	yellow
TMEM69	turquoise
MAST2	green
TSPAN1	turquoise
C1orf190	brown
RAD54L	turquoise
UQCRH	red
NSUN4	blue
FAAH	yellow
DMBX1	blue
C1orf223	turquoise
CYP4B1	green
CYP4X1	green
CYP4Z1	yellow
CYP4A22	turquoise
CMPK1	turquoise
FOXE3	turquoise
FOXD2	turquoise
SLC5A9	turquoise
STRADB	red
ELAVL4	turquoise
CDKN2C	yellow
RNF11	turquoise
OSBPL9	turquoise
BTF3L4	blue
ZFYVE9	turquoise
PRPF38A	blue
GPX7	turquoise
FAM159A	turquoise
ZYG11B	turquoise
ZYG11A	turquoise
SCP2	turquoise
PODN	green
CPT2	turquoise
DMRTB1	blue
DIO1	turquoise
LRRC42	blue
C1orf83	turquoise
MRPL37	red
C1orf191	blue
ACOT11	turquoise
C1orf175	turquoise
TTC4	blue
C1orf177	turquoise
TMEM61	yellow
BSND	turquoise
PCSK9	turquoise
PRKAA2	brown
C8A	turquoise
FGGY	turquoise
HOOK1	green
NFIA	turquoise
MGC34796	blue
INADL	turquoise
L1TD1	blue
USP1	blue
ANGPTL3	turquoise
ATG4C	turquoise
FOXD3	turquoise
ALG6	blue
EFCAB7	turquoise
DLEU2L	turquoise
PGM1	green
ROR1	turquoise
UBE2U	turquoise
CACHD1	green
RAVER2	turquoise
AK4	turquoise
DNAJC6	turquoise
LEPR	green
PDE4B	turquoise
SGIP1	green
TCTEX1D1	turquoise
MIER1	blue
IL23R	turquoise
IL12RB2	black
GADD45A	yellow
LRRC7	turquoise
PIN1P1	turquoise
SRSF11	turquoise
HHLA3	green
CTH	green
FPGT	turquoise
TNNI3K	turquoise
TYW3	blue
LHX8	turquoise
ACADM	turquoise
RABGGTB	blue
SNORD45C	turquoise
SNORD45A	turquoise
SNORD45B	turquoise
MSH4	yellow
ST6GALNAC3	yellow
TPI1	red
ST6GALNAC5	black
RPL17	turquoise
AK5	green
FAM73A	turquoise
NEXN	brown
DNAJB4	blue
GIPC2	turquoise
PTGFR	black
IFI44L	green
IFI44	green
LPHN2	turquoise
ARID3B	turquoise
PRKACB	turquoise
SAMD13	turquoise
DNASE2B	brown
RPF1	blue
SPATA1	turquoise
WDR63	turquoise
CYR61	turquoise
CLCA2	turquoise
CLCA1	turquoise
CLCA4	yellow
CLCA3P	turquoise
SH3GLB1	blue
HS2ST1	turquoise
LOC339524	red
LMO4	turquoise
PKN2	turquoise
GBP6	turquoise
LRRC8B	turquoise
LRRC8C	turquoise
LRRC8D	turquoise
ZNF326	blue
CDC7	turquoise
HSP90B3P	blue
BRDT	brown
EPHX4	turquoise
BTBD8	turquoise
KIAA1107	turquoise
C1orf146	yellow
RPAP2	turquoise
RPL5	turquoise
SNORD21	blue
MTF2	blue
CCDC18	blue
DR1	blue
FNBP1L	turquoise
ABCD3	blue
SLC44A3	turquoise
TMEM56	turquoise
RWDD3	turquoise
PTBP2	turquoise
SNX7	blue
LPPR4	green
PALMD	turquoise
AGL	turquoise
SLC35A3	blue
HIAT1	blue
CCDC76	blue
RTCD1	red
CDC14A	red
GPR88	blue
VCAM1	brown
SLC30A7	brown
S1PR1	turquoise
HEJ1	turquoise
RNPC3	turquoise
AMY2B	turquoise
AMY2A	turquoise
AMY1A	turquoise
PRMT6	turquoise
NTNG1	turquoise
NBPF4	turquoise
NBPF6	turquoise
FAM102B	green
PRPF38B	blue
FNDC7	turquoise
STXBP3	blue
LOC642864	turquoise
GPSM2	turquoise
TMEM167B	blue
KIAA1324	blue
SARS	blue
CELSR2	turquoise
SYPL2	green
ATXN7L2	brown
CYB561D1	turquoise
GPR61	turquoise
GNAI3	blue
MIR197	turquoise
AMPD2	turquoise
GSTM4	turquoise
GSTM2	turquoise
GSTM1	turquoise
GSTM5	yellow
CSF1	brown
AHCYL1	blue
FAM40A	turquoise
UBL4B	turquoise
SLC6A17	turquoise
KCNC4	yellow
RBM15	turquoise
PROK1	turquoise
CD53	brown
CEPT1	brown
CHI3L2	black
LOC149620	yellow
CHIA	turquoise
C1orf88	turquoise
ATP5F1	turquoise
C1orf162	brown
RAP1A	blue
DDX20	blue
CTTNBP2NL	turquoise
WNT2B	turquoise
CAPZA1	brown
MOV10	turquoise
FAM19A3	turquoise
LOC128322	turquoise
AKR7A2P1	blue
LRIG2	turquoise
MAGI3	turquoise
DCLRE1B	turquoise
HIPK1	turquoise
OLFML3	green
SYCP1	turquoise
TSHB	brown
VANGL1	turquoise
SLC22A15	turquoise
C1orf161	turquoise
ATP1A1	turquoise
C1orf137	brown
CD2	brown
PTGFRN	turquoise
CD101	turquoise
TTF2	turquoise
MAN1A2	blue
FAM46C	turquoise
WDR3	blue
HAO2	turquoise
HSD3B2	turquoise
HSD3B1	turquoise
HSD3BP4	turquoise
PHGDH	red
FAM72D	brown
HIST2H2BA	red
SRGAP2	brown
LOC51152	turquoise
SRGAP2P2	brown
NBPF9	red
NBPF1	red
NBPF10	red
NBPF14	red
NBPF16	red
SEC22B	blue
NOTCH2NL	red
HFE2	turquoise
TXNIP	turquoise
ANKRD34A	turquoise
LIX1L	turquoise
RBM8A	blue
PEX11B	turquoise
ITGA10	turquoise
ANKRD35	blue
PIAS3	turquoise
RNF115	brown
PDZK1	turquoise
GPR89A	blue
FAM108A1	turquoise
NBPF11	red
PDIA3P	blue
CHD1L	turquoise
BCL9	brown
GJA8	turquoise
GPR89B	blue
PDE4DIP	turquoise
VOPP1	red
C1orf152	turquoise
NBPF15	red
PPIAL4A	turquoise
FLJ37786	turquoise
DRD5	turquoise
LOC645166	red
FCGR1A	brown
HIST2H4A	turquoise
HIST2H2AA3	yellow
HIST2H3A	brown
HIST2H2AC	turquoise
BOLA1	red
VPS45	turquoise
PLEKHO1	turquoise
CA14	green
C1orf54	green
C1orf51	turquoise
MRPS21	turquoise
PRPF3	red
RPRD2	turquoise
TARS2	turquoise
ECM1	red
ADAMTSL4	turquoise
SETDB1	turquoise
ANXA9	turquoise
PRUNE	turquoise
BNIPL	brown
C1orf56	green
MLLT11	yellow
GABPB2	green
TNFAIP8L2	turquoise
SCNM1	turquoise
PIP5K1A	turquoise
PSMD4	turquoise
ZNF687	turquoise
PSMB4	turquoise
CGN	turquoise
TUFT1	brown
SNX27	turquoise
C1orf230	turquoise
OAZ3	turquoise
LCE5A	grey
CRCT1	turquoise
LCE3C	turquoise
LCE3B	turquoise
C1orf46	turquoise
LCE2D	turquoise
LCE2C	turquoise
LCE2B	blue
LCE2A	blue
LCE4A	turquoise
C1orf68	turquoise
KPRP	turquoise
LCE1F	turquoise
LCE1E	blue
LCE1D	turquoise
LCE1B	brown
LCE1A	turquoise
SMCP	blue
IVL	brown
SPRR4	brown
SPRR1A	blue
SPRR3	turquoise
SPRR1B	turquoise
LELP1	turquoise
LOR	turquoise
S100A9	brown
S100A7A	brown
S100A1	turquoise
C1orf77	brown
SNAPIN	red
NPR1	turquoise
INTS3	red
SLC27A3	red
CREB3L4	turquoise
UBAP2L	turquoise
HAX1	red
AQP10	brown
ATP8B2	red
IL6R	turquoise
TDRD10	turquoise
CHRNB2	turquoise
CKS1B	green
FLAD1	yellow
LENEP	brown
ZBTB7B	yellow
DCST1	brown
ADAM15	turquoise
EFNA4	turquoise
EFNA3	turquoise
EFNA1	turquoise
RAG1AP1	turquoise
TRIM46	blue
MTX1	turquoise
HCN3	brown
FDPS	turquoise
RUSC1	yellow
POU5F1P4	blue
MSTO1	turquoise
DAP3	turquoise
MSTO2P	turquoise
SYT11	green
RXFP4	turquoise
ROBLD3	red
RAB25	turquoise
LMNA	turquoise
SEMA4A	brown
SLC25A44	turquoise
PMF1	red
BGLAP	red
TMEM79	turquoise
C1orf182	blue
RHBG	turquoise
TTC24	turquoise
APOA1BP	red
GPATCH4	yellow
HAPLN2	turquoise
BCAN	turquoise
C1orf66	red
PRCC	yellow
NTRK1	blue
PEAR1	yellow
C1orf92	blue
KIRREL	green
CD1D	brown
CD1A	turquoise
CD1C	yellow
CD1E	brown
OR10K1	turquoise
OR10R2	turquoise
OR10R3P	brown
OR10Z1	blue
OR6K6	blue
MNDA	brown
PYHIN1	brown
IFI16	brown
CADM3	black
DARC	brown
FCER1A	yellow
OR10J1	turquoise
APCS	turquoise
DUSP23	turquoise
FCRL6	yellow
SLAMF8	brown
KCNJ9	turquoise
ATP1A2	turquoise
ATP1A4	brown
CASQ1	turquoise
PEA15	yellow
SUMO1P3	turquoise
NCSTN	turquoise
NHLH1	brown
VANGL2	turquoise
SLAMF7	brown
LY9	brown
KLHDC9	turquoise
NIT1	turquoise
UFC1	blue
USP21	turquoise
PPOX	turquoise
NDUFS2	turquoise
FCER1G	brown
TOMM40L	red
PCP4L1	blue
SDHC	turquoise
FCGR2A	brown
HSPA6	turquoise
FCGR2C	brown
HSPA7	turquoise
FCGR2B	brown
FCRLA	turquoise
FCRLB	turquoise
DUSP12	blue
ATF6	blue
NOS1AP	turquoise
UHMK1	blue
UAP1	turquoise
DDR2	green
HSD17B7	turquoise
RGS4	green
NUF2	brown
PBX1	turquoise
LRRC52	turquoise
MGST3	turquoise
ALDH9A1	turquoise
UCK2	turquoise
FMO9P	turquoise
POGK	turquoise
MAEL	turquoise
DUSP27	brown
POU2F1	yellow
RCSD1	turquoise
LOC100128751	blue
MPZL1	turquoise
DCAF6	turquoise
TIPRL	blue
SFT2D2	brown
TBX19	turquoise
XCL1	turquoise
ATP1B1	black
BLZF1	turquoise
SCYL3	turquoise
GORAB	blue
PRRX1	green
C1orf129	turquoise
FMO3	turquoise
FMO6P	yellow
FMO2	turquoise
FMO1	green
FMO4	turquoise
BAT2L2	turquoise
METTL13	blue
DNM3	green
C1orf105	yellow
C1orf9	blue
FASLG	turquoise
PRDX6	yellow
KLHL20	turquoise
DARS2	turquoise
ZBTB37	turquoise
RABGAP1L	turquoise
GPR52	turquoise
CACYBP	blue
TNN	turquoise
PAPPA2	red
FAM5B	turquoise
RASAL2	turquoise
C1orf49	turquoise
C1orf220	turquoise
RALGPS2	green
FAM20B	green
TOR3A	turquoise
SOAT1	brown
C1orf125	brown
TDRD5	turquoise
FAM163A	turquoise
TOR1AIP1	turquoise
CEP350	turquoise
QSOX1	yellow
LHX4	turquoise
XPR1	turquoise
KIAA1614	turquoise
MR1	brown
IER5	turquoise
LOC100287948	turquoise
CACNA1E	turquoise
NCRNA00272	turquoise
RGSL1	yellow
NPL	brown
DHX9	blue
LAMC1	turquoise
LAMC2	turquoise
SMG7	turquoise
RGL1	green
TSEN15	turquoise
C1orf21	turquoise
RNF2	blue
C1orf26	turquoise
HMCN1	green
PRG4	red
C1orf27	blue
OCLM	blue
PLA2G4A	brown
C1orf99	brown
RGS18	brown
RGS21	turquoise
RGS1	brown
RGS13	turquoise
RPS27A	turquoise
RGS2	brown
TROVE2	blue
CDC73	turquoise
CFH	green
CFHR3	green
CFHR1	green
CFHR4	turquoise
CFHR2	green
CFHR5	turquoise
CRB1	turquoise
C1orf53	turquoise
LHX9	blue
NEK7	turquoise
PTPRC	brown
NR5A2	turquoise
FAM58B	turquoise
CAMSAP1L1	blue
GPR25	blue
C1orf106	turquoise
IGFN1	turquoise
PKP1	turquoise
RPS10P7	brown
NAV1	turquoise
IPO9	turquoise
SHISA4	green
TIMM17A	blue
RNPEP	brown
ELF3	turquoise
GPR37L1	turquoise
LGR6	yellow
PPP1R12B	turquoise
OCR1	turquoise
TMEM183A	yellow
PPFIA4	brown
ADORA1	turquoise
BTG2	turquoise
PRELP	green
OPTC	turquoise
ATP2B4	turquoise
NCRNA00260	turquoise
LAX1	blue
ZC3H11A	blue
SNRPE	blue
SOX13	turquoise
MDM4	yellow
NFASC	yellow
CNTN2	blue
TMCC2	brown
CDK18	red
MFSD4	turquoise
NUCKS1	turquoise
LOC284581	turquoise
AVPR1B	turquoise
CTSE	blue
IKBKE	turquoise
RASSF5	turquoise
DYRK3	yellow
MAPKAPK2	yellow
IL19	brown
IL20	brown
IL24	turquoise
PFKFB2	turquoise
C4BPB	red
C4BPA	turquoise
CD55	blue
CR2	brown
CR1	brown
CR1L	brown
CD46	turquoise
LOC148696	turquoise
MIR205	blue
CAMK1G	turquoise
G0S2	turquoise
HSD11B1	brown
TRAF3IP3	brown
C1orf107	turquoise
SYT14	turquoise
SERTAD4	green
HHAT	yellow
RCOR3	turquoise
TRAF5	green
C1orf97	turquoise
DTL	brown
PPP2R5A	blue
SNORA16B	yellow
NENF	turquoise
ATF3	turquoise
FAM71A	turquoise
FLVCR1	blue
VASH2	turquoise
RPS6KC1	blue
PROX1	turquoise
SMYD2	turquoise
CENPF	brown
KCNK2	turquoise
KCTD3	turquoise
SPATA17	turquoise
RRP15	blue
TGFB2	red
LYPLAL1	turquoise
IARS2	turquoise
MARK1	turquoise
C1orf115	green
MOSC2	turquoise
MOSC1	turquoise
HLX	turquoise
MIA3	turquoise
C1orf58	turquoise
FAM177B	blue
DISP1	turquoise
C1orf65	turquoise
CAPN2	turquoise
FBXO28	blue
DEGS1	yellow
CNIH4	turquoise
CNIH3	turquoise
DNAH14	turquoise
LBR	turquoise
SRP9	turquoise
EPHX1	black
H3F3A	turquoise
MIXL1	turquoise
C1orf95	blue
PSEN2	turquoise
ADCK3	green
BTF3P9	turquoise
ZNF678	yellow
SNAP47	turquoise
PRSS38	turquoise
WNT3A	turquoise
ARF1	turquoise
GUK1	turquoise
GJC2	blue
C1orf69	brown
OBSCN	brown
HIST3H2BB	turquoise
RNF187	turquoise
DUSP5P	black
RHOU	black
TMEM78	turquoise
RAB4A	turquoise
URB2	turquoise
GALNT2	turquoise
COG2	turquoise
CAPN9	turquoise
ARV1	turquoise
TRIM67	turquoise
GNPAT	red
C1orf124	blue
TSNAX	turquoise
DISC1	green
KIAA1383	turquoise
C1orf57	red
KIAA1804	turquoise
KCNK1	green
SLC35F3	turquoise
C1orf31	yellow
GGPS1	turquoise
TBCE	turquoise
GPR137B	yellow
EDARADD	yellow
LGALS8	red
ACTN2	brown
MTR	turquoise
RYR2	turquoise
LOC100130331	turquoise
CHRM3	red
FMN2	turquoise
KMO	brown
WDR64	turquoise
EXO1	turquoise
SDCCAG8	green
ZNF238	green
LOC440742	yellow
C1orf100	turquoise
C1orf101	yellow
PPPDE1	blue
FAM36A	turquoise
EFCAB2	turquoise
KIF26B	turquoise
CNST	green
SCCPDH	turquoise
LOC149134	turquoise
VN1R5	brown
NLRP3	brown
OR2W5	turquoise
C1orf150	turquoise
OR2G2	turquoise
OR2G3	turquoise
OR9H1P	turquoise
TRIM58	blue
OR2W3	blue
OR2T8	turquoise
OR2AJ1	yellow
OR2L13	turquoise
OR2L8	turquoise
OR2AK2	turquoise
OR2L5	turquoise
OR2L2	turquoise
OR2L3	brown
OR2M1P	turquoise
OR2M5	turquoise
OR2M2	turquoise
OR2M3	yellow
OR2M4	turquoise
OR14C36	turquoise
OR2T4	turquoise
OR2T6	blue
OR2T1	turquoise
OR2T2	turquoise
OR2T3	turquoise
OR2T5	turquoise
OR2G6	brown
ZNF672	yellow
PGBD2	turquoise
RPL23AP82	turquoise
WASH7P	blue
FAM138A	turquoise
FLJ43681	turquoise
UIMC1	turquoise
NCRNA00115	turquoise
TUBB8	yellow
NOC2L	yellow
C1orf170	red
HES4	turquoise
C1orf159	turquoise
TNFRSF18	turquoise
TNFRSF4	turquoise
SDF4	yellow
FAM132A	turquoise
UBE2J2	turquoise
ACAP3	turquoise
CPSF3L	yellow
DVL1	green
MXRA8	green
AURKAIP1	red
CCNL2	yellow
MRPL20	red
SSU72	yellow
CDK11A	turquoise
SLC35E2B	turquoise
NADK	turquoise
GNB1	red
TMEM52	blue
C1orf222	turquoise
LOC728690	blue
KIAA1751	turquoise
C1orf86	turquoise
MORN1	turquoise
LOC100129534	yellow
PEX10	turquoise
PANK4	red
HES5	turquoise
TNFRSF14	blue
MMEL1	turquoise
FLJ42875	red
MEGF6	blue
WDR8	turquoise
KIAA0495	turquoise
LRRC47	turquoise
KIAA0562	turquoise
C1orf174	turquoise
NPHP4	turquoise
CHD5	blue
RPL22	turquoise
ICMT	yellow
GPR153	turquoise
ACOT7	turquoise
HES2	blue
TNFRSF25	turquoise
PLEKHG5	blue
NOL9	blue
KLHL21	green
DNAJC11	red
LOC100129476	turquoise
UTS2	turquoise
TNFRSF9	brown
ERRFI1	turquoise
RERE	green
ENO1	turquoise
SLC2A7	brown
SLC2A5	turquoise
GPR157	green
MIR34A	blue
C1orf200	blue
CLSTN1	turquoise
FLJ16126	brown
CTNNBIP1	green
LZIC	blue
DFFA	blue
CASZ1	green
C1orf127	brown
MASP2	turquoise
SRM	turquoise
EXOSC10	turquoise
MTOR	brown
FBXO2	blue
MAD2L2	turquoise
MTHFR	turquoise
KIAA2013	yellow
NPPA	green
NPPB	turquoise
DHRS3	turquoise
PRAMEF11	turquoise
HNRNPCL1	turquoise
PRAMEF4	turquoise
LOC440563	turquoise
PRAMEF13	yellow
PRAMEF18	yellow
LRRC38	turquoise
C1orf126	turquoise
CASP9	turquoise
AGMAT	turquoise
FLJ37453	turquoise
ZBTB17	turquoise
HSPB7	yellow
FAM131C	yellow
EPHA2	turquoise
ARHGEF19	turquoise
C1orf89	turquoise
FBXO42	turquoise
SPATA21	turquoise
CROCCP3	turquoise
CROCCP2	turquoise
EIF1AX	blue
ESPNP	turquoise
MST1P9	blue
MFAP2	red
ATP13A2	turquoise
SDHB	turquoise
PADI2	turquoise
RCC2	turquoise
TAS1R2	blue
ALDH4A1	turquoise
IFFO2	turquoise
UBR4	turquoise
KIAA0090	turquoise
AKR7L	turquoise
AKR7A3	turquoise
AKR7A2	turquoise
CAPZB	yellow
TMCO4	turquoise
RNF186	turquoise
PLA2G2E	blue
PLA2G2A	brown
PLA2G2D	turquoise
PLA2G2C	blue
CAMK2N1	turquoise
MUL1	red
DDOST	turquoise
KIF17	turquoise
SH2D5	turquoise
HP1BP3	yellow
EIF4G3	red
ECE1	turquoise
RAP1GAP	red
USP48	turquoise
HSPG2	turquoise
WNT4	turquoise
LUZP1	turquoise
HTR1D	turquoise
HNRNPR	blue
ZNF436	turquoise
TCEA3	turquoise
ASAP3	green
E2F2	turquoise
ID3	brown
GALE	turquoise
HMGCL	turquoise
FUCA1	turquoise
CNR2	turquoise
SRSF10	blue
MYOM3	turquoise
IL22RA1	blue
IL28RA	green
C1orf201	turquoise
RUNX3	turquoise
SYF2	turquoise
C1orf63	yellow
RHCE	turquoise
C1orf135	turquoise
PAQR7	green
STMN1	yellow
PAFAH2	turquoise
SLC30A2	turquoise
TRIM63	brown
UBXN11	brown
AIM1L	turquoise
ZNF683	turquoise
GPN2	turquoise
GPATCH3	brown
NR0B2	turquoise
C1orf172	blue
FAM46B	yellow
SLC9A1	turquoise
MAP3K6	green
FCN3	yellow
CD164L2	turquoise
WASF2	turquoise
AHDC1	turquoise
FGR	brown
IFI6	green
RPA2	turquoise
EYA3	turquoise
SPCS2	blue
PTAFR	brown
DNAJC8	blue
SNHG12	turquoise
SNORA61	turquoise
SNORA44	turquoise
SNORA16A	turquoise
TAF12	blue
TMEM200B	turquoise
SRSF4	blue
MECR	turquoise
LAPTM5	brown
SDC3	red
PUM1	turquoise
SNORD103A	turquoise
NKAIN1	turquoise
SNRNP40	blue
FABP3	turquoise
PEF1	turquoise
COL16A1	green
BAI2	turquoise
SPOCD1	turquoise
PTP4A2	yellow
C1orf91	yellow
MTMR9LP	green
MARCKSL1	turquoise
BSDC1	turquoise
ZBTB8OS	blue
SYNC	turquoise
YARS	turquoise
FNDC5	turquoise
TMEM54	yellow
RNF19B	turquoise
AK2	turquoise
TRIM62	turquoise
PHC2	turquoise
CSMD2	turquoise
C1orf212	blue
DLGAP3	turquoise
ZMYM6	turquoise
SFPQ	green
KIAA0319L	turquoise
PSMB2	blue
C1orf216	turquoise
CLSPN	turquoise
COL8A2	red
TRAPPC3	blue
STK40	yellow
LSM10	red
OSCP1	turquoise
MRPS15	red
CSF3R	brown
GRIK3	turquoise
MEAF6	red
SNIP1	turquoise
GNL2	blue
RSPO1	turquoise
C1orf109	blue
EPHA10	turquoise
YRDC	turquoise
MTF1	turquoise
INPP5B	turquoise
SF3A3	blue
FHL3	turquoise
POU3F1	blue
RRAGC	blue
MYCBP	yellow
GJA9	turquoise
RHBDL2	turquoise
PPIEL	yellow
PABPC4	blue
SNORA55	turquoise
HEYL	turquoise
NT5C1A	turquoise
HPCAL4	yellow
BMP8B	turquoise
TRIT1	red
MYCL1	turquoise
PPT1	brown
COL9A2	turquoise
RIMS3	turquoise
CITED4	red
SLFNL1	turquoise
SCMH1	turquoise
EDN2	turquoise
HIVEP3	turquoise
GUCA2A	turquoise
FOXJ3	turquoise
ZMYND12	turquoise
CLDN19	blue
LEPRE1	turquoise
CCDC23	turquoise
SLC2A1	yellow
EBNA1BP2	blue
LOC100131756	turquoise
C1orf210	brown
ELOVL1	turquoise
MED8	blue
HYI	yellow
SLC6A9	turquoise
ERI3	turquoise
TMEM53	green
RNU5F	turquoise
RNU5D	turquoise
BEST4	brown
TCTEX1D4	turquoise
PTCH2	turquoise
EIF2B3	turquoise
HECTD3	turquoise
ZSWIM5	yellow
MUTYH	blue
TESK2	turquoise
PRDX1	blue
CCDC17	blue
GPBP1L1	turquoise
IPP	turquoise
PIK3R3	blue
POMGNT1	green
LRRC41	turquoise
KNCN	turquoise
MKNK1	turquoise
MOBKL2C	red
ATPAF1	turquoise
KIAA0494	red
CYP4Z2P	green
CYP4A11	blue
PDZK1IP1	turquoise
TAL1	green
STIL	brown
LOC388630	turquoise
LOC100128922	turquoise
SPATA6	turquoise
AGBL4	turquoise
BEND5	turquoise
DMRTA2	blue
FAF1	turquoise
TTC39A	turquoise
EPS15	turquoise
NRD1	red
RAB3B	turquoise
TXNDC12	blue
KTI12	turquoise
CC2D1B	turquoise
ORC1	turquoise
ZCCHC11	turquoise
C1orf163	blue
ECHDC2	turquoise
SLC1A7	green
MAGOH	blue
LRP8	turquoise
GLIS1	blue
TMEM48	blue
YIPF1	turquoise
HSPB11	yellow
LDLRAD1	turquoise
TMEM59	turquoise
CDCP2	blue
CYB5RL	blue
SSBP3	turquoise
PARS2	yellow
TTC22	turquoise
DHCR24	turquoise
USP24	turquoise
PPAP2B	yellow
C1orf168	turquoise
C8B	turquoise
DAB1	turquoise
HNRNPA1	blue
OMA1	turquoise
TACSTD2	turquoise
MYSM1	turquoise
JUN	green
CYP2J2	turquoise
C1orf87	turquoise
TM2D1	blue
KANK4	black
DOCK7	red
ITGB3BP	turquoise
JAK1	yellow
MIR101-1	turquoise
INSL5	turquoise
WDR78	yellow
SLC35D1	turquoise
C1orf141	yellow
SERBP1	blue
GNG12	turquoise
DIRAS3	turquoise
WLS	turquoise
RPE65	brown
DEPDC1	turquoise
LRRC40	blue
ANKRD13C	blue
PTGER3	black
ZRANB2	turquoise
MIR186	turquoise
NEGR1	turquoise
LRRIQ3	red
LRRC53	turquoise
C1orf173	turquoise
CRYZ	turquoise
SLC44A5	turquoise
ASB17	turquoise
PIGK	turquoise
ZZZ3	yellow
USP33	turquoise
AIDA	turquoise
C1orf118	turquoise
FUBP1	blue
ELTD1	turquoise
TTLL7	green
GNG5	turquoise
CTBS	brown
C1orf180	brown
SSX2IP	blue
LPAR3	green
MCOLN2	brown
MCOLN3	turquoise
SYDE2	turquoise
C1orf52	blue
BCL10	turquoise
DDAH1	turquoise
ZNHIT6	blue
COL24A1	green
ODF2L	red
SEP15	blue
GTF2B	blue
CCBL2	brown
GBP3	green
GBP1	green
GBP2	green
GBP7	yellow
GBP4	green
GBP5	brown
GEMIN8P4	turquoise
BARHL2	blue
ZNF644	blue
HFM1	turquoise
RN28S1	turquoise
TGFBR3	black
SET	blue
GLMN	turquoise
GFI1	turquoise
EVI5	blue
FAM69A	turquoise
TMED5	turquoise
BCAR3	turquoise
DNTTIP2	blue
GCLM	blue
ABCA4	blue
ARHGAP29	turquoise
F3	yellow
CNN3	red
ALG14	blue
RPL7	blue
DPYD	brown
FLJ35409	turquoise
MIR137	turquoise
LPPR5	turquoise
FRRS1	green
SASS6	blue
LRRC39	turquoise
DBT	turquoise
EXTL2	turquoise
DPH5	turquoise
RPSA	turquoise
OLFM3	yellow
COL11A1	turquoise
VAV3	brown
SLC25A24	blue
C1orf59	brown
AKNAD1	turquoise
CLCC1	turquoise
WDR47	turquoise
TAF13	blue
C1orf194	turquoise
PSRC1	turquoise
MYBPHL	turquoise
SORT1	turquoise
PSMA5	blue
AMIGO1	red
GNAT2	turquoise
GSTM3	yellow
EPS8L3	turquoise
ALX3	brown
SLC16A4	green
HBXIP	red
KCNA10	blue
KCNA2	blue
KCNA3	yellow
C1orf103	turquoise
DRAM2	turquoise
DENND2D	brown
OVGP1	turquoise
WDR77	blue
ADORA3	brown
C1orf183	green
KCND3	green
ST7L	blue
RHOC	turquoise
PPM1J	red
FLJ36116	turquoise
SLC16A1	turquoise
PHTF1	blue
PTPN22	brown
RSBN1	blue
BCL2L15	turquoise
AP4B1	turquoise
SYT6	brown
TRIM33	turquoise
DENND2C	turquoise
BCAS2	turquoise
AMPD1	black
NRAS	blue
CSDE1	turquoise
SIKE1	blue
TSPAN2	turquoise
NGF	green
CASQ2	turquoise
NHLH2	turquoise
CD58	turquoise
IGSF3	turquoise
TRIM45	turquoise
VTCN1	turquoise
GDAP2	turquoise
SPAG17	turquoise
TBX15	black
WARS2	turquoise
ZNF697	turquoise
HMGCS2	green
REG4	turquoise
NBPF7	turquoise
ADAM30	yellow
NOTCH2	red
FCGR1B	brown
LOC375010	turquoise
ANKRD20B	turquoise
PPIAL4G	turquoise
NUDT4P1	yellow
POLR3GL	turquoise
GNRHR2	turquoise
NUDT17	turquoise
POLR3C	blue
CD160	yellow
LOC100130236	blue
PRKAB2	brown
FMO5	green
ACP6	turquoise
GJA5	green
LOC728855	brown
LOC440570	turquoise
HIST2H2BF	turquoise
HIST2H3D	brown
HIST2H2BC	blue
HIST2H2BE	brown
HIST2H2AB	brown
SV2A	turquoise
SF3B4	turquoise
MTMR11	green
OTUD7B	blue
ANP32E	turquoise
APH1A	turquoise
MCL1	blue
ENSA	blue
GOLPH3L	turquoise
HORMAD1	brown
CTSS	brown
CTSK	green
ARNT	yellow
LASS2	turquoise
FAM63A	turquoise
CDC42SE1	turquoise
SEMA6C	turquoise
LYSMD1	turquoise
TMOD4	blue
VPS72	turquoise
PI4KB	turquoise
RFX5	turquoise
SELENBP1	turquoise
POGZ	yellow
CELF3	blue
MRPL9	blue
TDRKH	turquoise
LINGO4	turquoise
RORC	turquoise
THEM5	turquoise
THEM4	red
S100A10	turquoise
S100A11	brown
TCHHL1	yellow
TCHH	turquoise
RPTN	turquoise
HRNR	turquoise
FLG	turquoise
FLG2	brown
CRNN	blue
LCE3E	yellow
LCE3D	brown
LCE3A	yellow
LCE1C	turquoise
SPRR2D	blue
SPRR2B	turquoise
SPRR2A	blue
SPRR2E	yellow
SPRR2G	blue
PGLYRP3	blue
PGLYRP4	turquoise
S100A12	brown
S100A8	brown
S100A7L2	brown
S100A7	blue
S100A6	turquoise
S100A5	yellow
S100A4	brown
S100A3	turquoise
S100A2	turquoise
S100A16	turquoise
S100A14	turquoise
S100A13	turquoise
ILF2	blue
GATAD2B	turquoise
DENND4B	green
CRTC2	turquoise
SLC39A1	turquoise
JTB	yellow
RAB13	turquoise
NUP210L	brown
TPM3	red
C1orf189	turquoise
C1orf43	red
SHE	yellow
UBE2Q1	yellow
ADAR	green
KCNN3	yellow
PMVK	red
PBXIP1	turquoise
PYGO2	turquoise
SHC1	turquoise
DCST2	blue
DPM3	blue
MUC1	turquoise
KRTCAP2	brown
THBS3	green
GBAP1	green
GBA	turquoise
FAM189B	yellow
SCAMP3	yellow
CLK2	turquoise
PKLR	brown
ASH1L	turquoise
YY1AP1	yellow
GON4L	yellow
RIT1	blue
KIAA0907	turquoise
SNORA42	turquoise
SCARNA4	turquoise
ARHGEF2	red
SSR2	blue
UBQLN4	yellow
PAQR6	turquoise
SMG5	green
C1orf85	black
VHLL	turquoise
CCT3	turquoise
C1orf61	turquoise
MIR9-1	turquoise
MEF2D	yellow
IQGAP3	turquoise
NES	green
CRABP2	red
ISG20L2	turquoise
MRPL24	red
HDGF	yellow
SH2D2A	turquoise
INSRR	brown
ARHGEF11	turquoise
ETV3L	turquoise
ETV3	yellow
FCRL5	brown
FCRL4	blue
FCRL3	blue
FCRL2	yellow
FCRL1	turquoise
CD5L	turquoise
LOC729866	turquoise
ELL2	turquoise
CD1B	turquoise
OR10T2	turquoise
OR10K2	blue
OR6Y1	turquoise
OR6P1	turquoise
OR10X1	red
SPTA1	yellow
OR6K2	turquoise
OR6K3	turquoise
OR6N1	yellow
OR6N2	turquoise
AIM2	brown
OR10J3	brown
OR10J5	turquoise
CRP	brown
VSIG8	blue
CCDC19	yellow
TAGLN2	turquoise
IGSF9	turquoise
SLAMF9	blue
PIGM	turquoise
KCNJ10	turquoise
IGSF8	yellow
DCAF8	turquoise
PEX19	turquoise
COPA	yellow
SLAMF6	brown
CD84	brown
SLAMF1	brown
CD48	brown
CD244	turquoise
ITLN1	turquoise
ITLN2	turquoise
F11R	turquoise
USF1	brown
ARHGAP30	brown
PVRL4	turquoise
PFDN2	blue
DEDD	yellow
B4GALT3	turquoise
ADAMTS4	turquoise
APOA2	turquoise
NR1I3	turquoise
MPZ	black
C1orf192	turquoise
FCGR3A	brown
OLFML2B	brown
C1orf111	turquoise
SH2D1B	turquoise
C1orf110	turquoise
RGS5	turquoise
LMX1A	blue
RXRG	turquoise
TMCO1	blue
FAM78B	yellow
TADA1	turquoise
ILDR2	turquoise
GPA33	brown
CD247	yellow
CREG1	turquoise
ADCY10	yellow
BRP44	turquoise
GCSH	turquoise
GPR161	red
ANKRD36BP1	turquoise
XCL2	blue
DPT	green
NME7	blue
C1orf114	yellow
SLC19A2	turquoise
F5	turquoise
SELP	green
SELL	brown
SELE	turquoise
C1orf156	turquoise
KIFAP3	turquoise
MYOC	green
VAMP4	blue
MIR214	green
MIR199A2	red
PIGC	blue
TNFSF18	yellow
TNFSF4	green
LOC646870	turquoise
SLC9A11	turquoise
ANKRD45	turquoise
CENPL	blue
SNORD47	turquoise
SNORD80	turquoise
SNORD79	blue
SNORD78	blue
SNORD44	turquoise
SNORD77	blue
SNORD76	turquoise
SNORD75	turquoise
SNORD74	turquoise
SERPINC1	turquoise
RC3H1	turquoise
MRPS14	turquoise
KIAA0040	turquoise
TNR	brown
RFWD2	blue
ASTN1	blue
SEC16B	turquoise
NCRNA00083	blue
LOC646976	turquoise
ANGPTL1	turquoise
ABL2	turquoise
NPHS2	turquoise
TOR1AIP2	blue
ACBD6	blue
STX6	turquoise
ZNF648	turquoise
GLUL	turquoise
TEDDM1	yellow
RNASEL	green
RGS16	turquoise
RGS8	turquoise
C1orf14	turquoise
NMNAT2	turquoise
NCF2	brown
ARPC5	brown
APOBEC4	turquoise
GLT25D2	green
EDEM3	blue
FAM129A	turquoise
C1orf25	turquoise
IVNS1ABP	turquoise
TPR	yellow
PDC	turquoise
PTGS2	brown
FAM5C	turquoise
UCHL5	turquoise
GLRX2	green
B3GALT2	red
KCNT2	green
F13B	red
ASPM	brown
ZBTB41	turquoise
DENND1B	turquoise
ATP6V1G3	turquoise
MIR181B1	turquoise
MIR181A1	turquoise
ZNF281	blue
KIF14	brown
DDX59	turquoise
KIF21B	turquoise
CACNA1S	brown
ASCL5	turquoise
TMEM9	turquoise
TNNT2	turquoise
LAD1	yellow
TNNI1	turquoise
PHLDA3	turquoise
CSRP1	red
LMOD1	green
ARL8A	turquoise
PTPN7	turquoise
UBE2T	green
SYT2	turquoise
KDM5B	red
RABIF	turquoise
KLHL12	turquoise
ADIPOR1	yellow
CYB5R1	brown
MYOG	turquoise
MYBPH	blue
CHI3L1	brown
CHIT1	brown
FMOD	green
C1orf157	turquoise
ETNK2	yellow
REN	blue
KISS1	turquoise
GOLT1A	turquoise
PLEKHA6	turquoise
PPP1R15B	turquoise
PIK3C2B	turquoise
LRRN2	blue
TMEM81	blue
RBBP5	blue
DSTYK	turquoise
NUAK2	brown
KLHDC8A	brown
LEMD1	turquoise
ELK4	turquoise
SLC45A3	blue
RAB7L1	turquoise
SLC41A1	turquoise
PM20D1	turquoise
SLC26A9	turquoise
C1orf186	black
LGTN	turquoise
IL10	brown
FAIM3	brown
PIGR	turquoise
FCAMR	brown
C1orf116	turquoise
YOD1	turquoise
MIR29C	turquoise
MIR29B2	turquoise
CD34	blue
PLXNA2	turquoise
LAMB3	turquoise
C1orf74	turquoise
IRF6	turquoise
KCNH1	turquoise
RD3	blue
SLC30A1	turquoise
NEK2	yellow
LPGAT1	blue
INTS7	blue
RPL21P28	brown
TMEM206	blue
BATF3	turquoise
NSL1	turquoise
C1orf227	brown
NCRNA00292	turquoise
ANGEL2	turquoise
PTPN14	turquoise
USH2A	turquoise
[truncated: 18,255 more rows]
