# Supplementary material for: Identification and analysis of mitochondria-related key genes of heart failure
Source: J Transl Med. 2022 Sep 7;20:410. doi: 10.1186/s12967-022-03605-2 (PMC9450345; doi:10.1186/s12967-022-03605-2)
Supplement: Supplementary file 4 — Additional file 4: Table S4. Venn diagram dataset. [file 12967_2022_3605_MOESM4_ESM.csv]

x
HMGCS2
MYOC
IFIT3
OGDHL
TXNRD1
LRRC10
ARG2
MAP2K1
GATM
CRYM
XAF1
STAT3
RSAD2
MTHFD2
SPHKAP
MX1
CHDH
MAPK10
ABCG2
PPM1K
SNCA
POR
TMEM71
