# Supplementary material for: Identification and analysis of mitochondria-related key genes of heart failure
Source: J Transl Med. 2022 Sep 7;20:410. doi: 10.1186/s12967-022-03605-2 (PMC9450345; doi:10.1186/s12967-022-03605-2)
Supplement: Supplementary file 5 — Additional file 5: Table S5. Key genes and immune correlation dataset. [file 12967_2022_3605_MOESM5_ESM.csv]

gene	immune_cells	cor	p.value
XAF1	aDCs	0.315533950187295	1.38726144614132e-08
XAF1	APC_co_inhibition	-0.282947186510403	4.01657463815673e-07
XAF1	B_cells	-0.192618415141359	0.000625053606512057
XAF1	CCR	-0.0314287928143975	0.579422217631421
XAF1	CD8._T_cells	0.115091430977112	0.0418715176645375
XAF1	Check.point	0.00367036455536893	0.948405065340027
XAF1	Cytolytic_activity	0.317993513171674	1.05842741310152e-08
XAF1	HLA	0.494669185843562	0
XAF1	iDCs	0.188332083658797	0.000827841673365735
XAF1	Inflammation.promoting	0.491689533884442	0
XAF1	Macrophages	-0.166526306562122	0.00315986361963976
XAF1	Mast_cells	0.210761654454294	0.000178178187255924
XAF1	NK_cells	0.242136442544452	1.5724122421371e-05
XAF1	pDCs	-0.0839722587906386	0.138202673278163
XAF1	T_cell_co.inhibition	-0.404977905023692	9.33294478415712e-14
XAF1	T_cell_co.stimulation	0.157644486117655	0.00522629969497721
XAF1	Tfh	-0.275581411730452	8.13657645200762e-07
XAF1	Th1_cells	0.121824091742286	0.0312403154972638
XAF1	Treg	-0.196959534025324	0.000467431915053805
XAF1	Type_I_IFN_Reponse	0.696650376545983	0
MX1	aDCs	0.281062499902165	4.82081970512803e-07
MX1	APC_co_inhibition	-0.225683785903358	5.85271177669895e-05
MX1	B_cells	-0.176611101805949	0.00173257093997748
MX1	CCR	-0.0831610139113039	0.142061579663234
MX1	CD8._T_cells	0.0576448220909635	0.309340789658316
MX1	Check.point	-0.0363956620900924	0.52096516531132
MX1	Cytolytic_activity	0.217452370181252	0.000109154490599431
MX1	HLA	0.409375376663385	3.89357225417886e-14
MX1	iDCs	0.172820596306077	0.00217970461459009
MX1	Inflammation.promoting	0.458545504067573	0
MX1	Macrophages	-0.0482602652023299	0.394624508812674
MX1	Mast_cells	0.100236681574058	0.0766143974923041
MX1	NK_cells	0.247401903157789	1.01249125508228e-05
MX1	pDCs	-0.153515081406252	0.0065497085005071
MX1	T_cell_co.inhibition	-0.37291396969161	1.27883828106288e-11
MX1	T_cell_co.stimulation	0.01241521649633	0.826729035506017
MX1	Tfh	-0.329628400536603	2.84885342333141e-09
MX1	Th1_cells	0.0787138422717674	0.164694741597469
MX1	Treg	-0.224180263073448	6.56952949113653e-05
MX1	Type_I_IFN_Reponse	0.83910349027054	0
RSAD2	aDCs	0.209402535560937	0.000196471977229345
RSAD2	APC_co_inhibition	-0.294832921906038	1.23270193301338e-07
RSAD2	B_cells	-0.109598674457957	0.0527715924007806
RSAD2	CCR	-0.284570067607653	3.42884814253656e-07
RSAD2	CD8._T_cells	-0.0431071651530087	0.447287095082683
RSAD2	Check.point	-0.154289540458931	0.00628071119061525
RSAD2	Cytolytic_activity	0.141221962547332	0.0124391985693311
RSAD2	HLA	0.433973745877248	0
RSAD2	iDCs	0.130801007462044	0.0206824873771986
RSAD2	Inflammation.promoting	0.415509608927529	7.94319841022613e-15
RSAD2	Macrophages	-0.176208805744224	0.00177568456233922
RSAD2	Mast_cells	0.0116575850026533	0.837150625328486
RSAD2	NK_cells	0.326002257240938	4.31371428418881e-09
RSAD2	pDCs	-0.2129738914552	0.000151775033920143
RSAD2	T_cell_co.inhibition	-0.46390840798769	0
RSAD2	T_cell_co.stimulation	-0.0355311951636813	0.530917862312925
RSAD2	Tfh	-0.29771591323554	9.18291079804228e-08
RSAD2	Th1_cells	0.102411350071145	0.070412905720588
RSAD2	Treg	-0.360842739808369	6.33785126143215e-11
RSAD2	Type_I_IFN_Reponse	0.901191312909634	0
IFIT3	aDCs	0.376454409837939	7.86137011594964e-12
IFIT3	APC_co_inhibition	-0.1750535742518	0.00190500905000897
IFIT3	B_cells	-0.127616294086248	0.0240056491973052
IFIT3	CCR	-0.0234556605560452	0.679172903610447
IFIT3	CD8._T_cells	0.166683021375913	0.00309798564548733
IFIT3	Check.point	0.0627104423221718	0.268516668095196
IFIT3	Cytolytic_activity	0.369749605922048	1.96174174597306e-11
IFIT3	HLA	0.547506155755886	0
IFIT3	iDCs	0.166590094750897	0.00314818863349943
IFIT3	Inflammation.promoting	0.617329176795814	0
IFIT3	Macrophages	-0.0330504998959039	0.560002028945918
IFIT3	Mast_cells	0.221917152056954	7.80621719106228e-05
IFIT3	NK_cells	0.358929094145105	8.10834466945143e-11
IFIT3	pDCs	-0.0557735746274848	0.325147804437051
IFIT3	T_cell_co.inhibition	-0.330131661952341	2.68830911109115e-09
IFIT3	T_cell_co.stimulation	0.130107946834306	0.0213695288702424
IFIT3	Tfh	-0.286076721146215	2.9579084201454e-07
IFIT3	Th1_cells	0.144055645215573	0.0107727713833303
IFIT3	Treg	-0.221554381191955	8.02377457551605e-05
IFIT3	Type_I_IFN_Reponse	0.894719355449703	0
