# Supplementary material for: Identification and analysis of mitochondria-related key genes of heart failure
Source: J Transl Med. 2022 Sep 7;20:410. doi: 10.1186/s12967-022-03605-2 (PMC9450345; doi:10.1186/s12967-022-03605-2)
Supplement: Supplementary file 8 — Additional file 8: Table S8. Downregulated miRNA dataset. [file 12967_2022_3605_MOESM8_ESM.xls]

mir	logFC	AveExpr	t	P.Value	adj.P.Val	B
hsa-miR-342-3p	-0.939791666666661	9.11675	-6.46898382590191	6.55653886626487e-09	9.46856568314097e-06	10.1042603233371
hsa-miR-150-5p	-0.989166666666669	11.149625	-6.03812378909113	4.26385440262899e-08	3.56173971099608e-05	8.35635993331665
hsa-miR-125a-5p	-0.935729166666667	5.078875	-5.71825200135049	1.66364145784349e-07	6.94847582225963e-05	7.08645822574924
hsa-miR-193b-3p	-0.586666666666664	2.073	-5.19187666189242	1.46571230578253e-06	0.000400164858713111	5.06054443573341
hsa-miR-99b-5p	-0.951249999999999	3.4655	-5.18680321209169	1.49612070927205e-06	0.000400164858713111	5.04145671978982
hsa-miR-92a-3p	-0.58697916666666	14.0125	-5.1009700529213	2.11467800678982e-06	0.000441615257084608	4.71991387055923
hsa-miR-1275	-0.669062499999998	2.89075	-4.91312368758191	4.46745061063356e-06	0.000829308915275263	4.02569300029046
hsa-miR-361-5p	-0.584895833333331	5.873125	-4.76575941604722	7.95725530230483e-06	0.00132939211917173	3.4907046989682
hsa-miR-23a-3p	-0.689375	9.0945	-4.6218846281486	1.38625600658626e-05	0.00217122347031573	2.97705494905911
hsa-miR-6132	-0.677187499999999	2.252125	-4.49561206236795	2.24018991096176e-05	0.00311884217603898	2.53367139157283
hsa-miR-494-3p	-1.10958333333333	6.238625	-4.47768107576472	2.39683512641875e-05	0.00313540629810458	2.47129201557604
hsa-miR-145-5p	-0.845104166666664	4.621375	-4.35767574752945	3.7537985229877e-05	0.00427591777209417	2.05765116063533
hsa-miR-1268a	-0.529791666666667	3.034	-4.14379083944481	8.21268936771009e-05	0.00791576905980057	1.3376543021161
hsa-miR-532-3p	-0.613541666666663	8.7575	-4.09486746743462	9.79279395767465e-05	0.0090891635770121	1.17619786180517
hsa-miR-766-3p	-0.539479166666664	5.40475	-3.9678370347158	0.000153778561908813	0.0128456358714495	0.762827177884807
hsa-miR-6785-5p	-0.956666666666665	2.66725	-3.93289407852111	0.000173851194026364	0.0137487143959065	0.650633413269846
hsa-miR-6794-3p	-0.549895833333333	2.41475	-3.93009687191446	0.000175562194999604	0.0137487143959065	0.641680942424451
hsa-miR-6125	-0.515520833333332	4.96975	-3.92014491023886	0.000181781287975641	0.0138043608383926	0.609864323034707
hsa-miR-942-5p	-0.667499999999997	4.08325	-3.91087604148796	0.00018776273505662	0.0138392180603497	0.580280357072772
hsa-miR-4485-5p	-0.692499999999999	4.820125	-3.81087489661132	0.00026549047865987	0.0164758936976422	0.264128849298758
hsa-miR-4428	-0.769270833333333	2.335	-3.73314245946482	0.00034623819746091	0.0177076106701437	0.0222771319013573
hsa-miR-93-3p	-0.529687499999998	5.48625	-3.70268166891483	0.000383862630903597	0.0184992260200849	-0.071548329998528
hsa-miR-128-3p	-0.502708333333334	6.68275	-3.62056013125115	0.000505640313839663	0.0234554121204886	-0.321791736041694
hsa-miR-6769b-5p	-0.772395833333333	2.485625	-3.61466986071874	0.000515657909165447	0.0234554121204886	-0.339587275332344
hsa-miR-484	-0.737708333333329	9.314875	-3.58274011547065	0.000573321047276589	0.0241420550129669	-0.43569120585373
hsa-miR-191-5p	-0.504583333333331	3.68975	-3.55089091387343	0.000636893122357141	0.0261648223709343	-0.530940940483164
hsa-miR-8069	-0.623958333333334	10.69375	-3.4716294525092	0.00082531086123799	0.0304151326215059	-0.765297798623596
hsa-miR-199a-5p	-0.724583333333329	5.417125	-3.40672967249488	0.00101762562939321	0.0342747944735751	-0.954292678663354
hsa-miR-4732-5p	-0.584062499999996	4.643	-3.38018870029564	0.00110784451410997	0.0342747944735751	-1.03081990706344
hsa-miR-6893-5p	-0.571458333333332	2.6315	-3.35312299861941	0.00120756588263061	0.0351879081613058	-1.1083994746115
hsa-miR-4721	-0.625416666666665	2.9185	-3.34324508171633	0.00124601858399369	0.0352929982835575	-1.13659648769173
hsa-miR-15b-3p	-0.571770833333334	3.466	-3.32364022653091	0.00132577009480365	0.0369153317508661	-1.19237417561841
hsa-miR-3653-3p	-0.619166666666665	5.135375	-3.3053761293256	0.001404360141195	0.0376804901437544	-1.24411459438023
hsa-miR-4459	-0.759062500000003	6.241125	-3.2760017439691	0.00153999148264592	0.03898200662132	-1.32687633749771
hsa-miR-151a-3p	-0.562083333333332	7.059	-3.22715490439674	0.00179305448114459	0.0440528875465523	-1.46325451769744
hsa-miR-4732-3p	-0.560104166666666	5.46675	-3.19407327981938	0.00198600519286337	0.0456598992047303	-1.55472450371359
hsa-miR-4497	-0.501979166666667	2.916	-3.14968933157664	0.0022754536375468	0.0487634280494259	-1.67630159852283
hsa-miR-5189-3p	-0.703749999999999	3.105875	-3.14951499858852	0.00227666443806179	0.0487634280494259	-1.67677653416122
hsa-miR-326	-0.593750000000001	4.301875	-3.1386744283745	0.00235314720699818	0.0499162825264011	-1.70626938268964
hsa-miR-30b-5p	-0.556145833333332	11.179125	-3.10421980373983	0.00261243092037269	0.0536004635541208	-1.79948020511963
hsa-miR-642a-3p	-0.540833333333333	3.658	-3.00170967187997	0.00354952900338847	0.0649278808940986	-2.07201285555901
hsa-miR-30c-5p	-0.541354166666666	10.626125	-2.99477431335441	0.00362302853901124	0.0653187735162746	-2.09018933284934
hsa-miR-6869-5p	-0.556562499999997	4.86575	-2.96260933136782	0.0039826903362829	0.0696618197611618	-2.17405023861137
hsa-miR-8485	-0.681562499999998	3.437	-2.8438332155939	0.00561594393387284	0.083138687997962	-2.47740196411294
hsa-miR-574-5p	-0.519791666666666	3.9275	-2.82285023923798	0.00596167794258544	0.0849402508256842	-2.52994490988544
hsa-miR-409-3p	-0.629999999999999	3.711375	-2.72468193459599	0.00785337795694516	0.101446212165488	-2.77151841050554
hsa-miR-5787	-0.542604166666665	2.47725	-2.43212370303471	0.0171703717243532	0.150978777337646	-3.44877055995996
hsa-miR-3135b	-0.504375	3.5755	-2.35957968033389	0.0206536591242792	0.166424661625221	-3.60651784223505
hsa-miR-664b-5p	-0.528958333333334	3.138875	-2.13379513151018	0.0358236450731151	0.230781631242227	-4.0706461121475
