# Supplementary material for: Identification and analysis of mitochondria-related key genes of heart failure
Source: J Transl Med. 2022 Sep 7;20:410. doi: 10.1186/s12967-022-03605-2 (PMC9450345; doi:10.1186/s12967-022-03605-2)
Supplement: Supplementary file 9 — Additional file 9: Table S9. Lncrna upregulated gene dataset. [file 12967_2022_3605_MOESM9_ESM.xls]

lnc	logFC	AveExpr	t	P.Value	adj.P.Val	B
LINCRNA-SFMBT2	2.62115384615385	0.088	4.20467873252037	0.000265668630542044	0.00136155173152797	0.341607873254072
ROR	1.72628205128205	0.156	4.11037774886043	0.000340748689294027	0.00154624681582956	0.104901939371349
HOTTIP	1.06217948717949	1.044	2.06664471892049	0.0486804772224078	0.131699141736841	-4.46812297514586
