# Supplementary material for: Identification and analysis of mitochondria-related key genes of heart failure
Source: J Transl Med. 2022 Sep 7;20:410. doi: 10.1186/s12967-022-03605-2 (PMC9450345; doi:10.1186/s12967-022-03605-2)
Supplement: Supplementary file 10 — Additional file 10: Table S10. Lncrna downregulated gene dataset. [file 12967_2022_3605_MOESM10_ESM.xls]

lnc	logFC	AveExpr	t	P.Value	adj.P.Val	B
H19	-5.03846153846154	3.08	-5.75290313602994	4.37427983110395e-06	0.000121706406957215	4.27123394838
ANRIL	-4.02820512820513	4.372	-5.63671743555535	5.93689790035193e-06	0.000121706406957215	3.97836304236228
HOXA11AS	-3.30641025641026	4.464	-5.01859459279722	3.05318421182938e-05	0.000341383412519416	2.40853239415274
KRASP1	-2.80641025641026	6.324	-4.94165309935718	3.74705486365428e-05	0.000341383412519416	2.21239303322161
SOX2OT	-2.96025641025641	2.844	-4.90209636532164	4.16321234779775e-05	0.000341383412519416	2.11154912063183
BC017743	-2.70128205128205	1.812	-4.66908897064025	7.74276742104583e-05	0.000529089107104798	1.51788253603886
LIT	-2.50961538461539	0.22	-4.35334786248381	0.000179220166103679	0.00104971811575012	0.716548228588
PCGEM1	-3.24358974358975	6.98	-4.07185997325246	0.000377133369714528	0.00154624681582956	0.00850794335661842
BC043430	-1.77307692307692	2.428	-3.43209356237072	0.0019810801728009	0.00738402609862154	-1.55762860796842
PCAT-14	-2.80769230769231	7.64	-2.81616769141495	0.00906560218137509	0.0309741407863649	-2.96759119221005
NCRMS	-3.86089743589744	3.384	-2.65686657979648	0.013196642635154	0.0416201806185625	-3.30961309848256
ZEB2NAT	-1.59038461538462	3.248	-2.59388430045411	0.0152712016807312	0.0447228049221415	-3.44174703293113
